# Supplementary material for: Fatty acid metabolism-related genes are associated with flavor-presenting aldehydes in Chinese local chicken
Source: Front Genet. 2022 Aug 12;13:902180. doi: 10.3389/fgene.2022.902180 (PMC9412053; doi:10.3389/fgene.2022.902180)
Supplement: Supplementary file 2 [file Table3.XLSX]

## Sheet: Worksheet
Table S3. Main GO terms of potential candidate genes
Genes	GO terms	Aldehydes
PRDX6	glycerophospholipid catabolic process	Total Aldehydes
GPCPD1	glycerophospholipid catabolic process	Total Aldehydes
ABL2	positive regulation of phospholipase C activity	Total Aldehydes
CRLS1	cardiolipin biosynthetic process	Total Aldehydes
PLPPR3	lipid phosphatase activity	Total Aldehydes
PLPPR3	phosphatidate phosphatase activity	Total Aldehydes
PLPPR3	phospholipid dephosphorylation	Total Aldehydes
ANKFY1	phosphatidylinositol phosphate binding	Total Aldehydes
FAM20B	phosphotransferase activity, alcohol group as acceptor	Total Aldehydes
PLPPR3	phospholipid metabolic process	Total Aldehydes
ASAP1	phosphatidylinositol-3,4,5-trisphosphate binding	Total Aldehydes
C1QBP	phosphatidylinositol 3-kinase signaling	Total Aldehydes
ASAP1	phosphatidylserine binding	Total Aldehydes
EFR3B	phosphatidylinositol phosphorylation	Total Aldehydes
PRDX6	lipid catabolic process	Total Aldehydes
ASAP1	phosphatidylinositol-4,5-bisphosphate binding	Total Aldehydes
ALDH9A1	aldehyde dehydrogenase (NAD+) activity	Hexanal
FAM135A	cellular lipid metabolic process	Hexanal
GOLPH3L	phosphatidylinositol-4-phosphate binding	Hexanal
SYT11	phosphatidylserine binding	Hexanal
SYT11	calcium-dependent phospholipid binding	Hexanal
MGST3	lipid metabolic process	Hexanal
OSBPL9	lipid binding	Hexanal
NDUFA13	NADH dehydrogenase (ubiquinone) activity	Heptanal
RPS6KC1	phosphatidylinositol binding	Heptanal
ANKFY1	phosphatidylinositol phosphate binding	Benzaldehyde
CRP	low-density lipoprotein particle binding	Benzaldehyde
ATF2	adipose tissue development	Benzaldehyde
SDHC	tricarboxylic acid cycle	Benzaldehyde
C1QBP	phosphatidylinositol 3-kinase signaling	Benzaldehyde
ATF2	fat cell differentiation	Benzaldehyde
ENTPD5	regulation of phosphatidylinositol 3-kinase signaling	(E,E)-2,4-Nonadienal
PRKCI	phospholipid binding	(E,E)-2,4-Nonadienal
ARL6	fat cell differentiation	(E,E)-2,4-Nonadienal
EXOC8	phosphatidylinositol binding	(E,E)-2,4-Nonadienal
DGKE	glycerolipid metabolic process	Octanal
DGKE	lipid phosphorylation	Octanal
DGKE	NAD+ kinase activity	Octanal
OGDH	tricarboxylic acid cycle	Octanal
PCYOX1	very-low-density lipoprotein particle	(E)-2-Decenal
LDAH	lipase activity	(E)-2-Decenal
LDAH	lipid storage	(E)-2-Decenal
DOC2B	calcium-dependent phospholipid binding	(E)-2-Decenal
LDAH	lipid droplet	(E)-2-Decenal
HS1BP3	phosphatidylinositol binding	(E)-2-Decenal
MECR	fatty acid metabolic process	Nonanal
GPAM	fatty acid metabolic process	Nonanal
ACSL5	arachidonate-CoA ligase activity	Nonanal
GPAM	fatty acid homeostasis	Nonanal
GPAM	phospholipid biosynthetic process	Nonanal
ACSL5	long-chain fatty-acyl-CoA biosynthetic process	Nonanal
CCDC3	positive regulation of lipid biosynthetic process	Nonanal
GPAM	phospholipid homeostasis	Nonanal
EPB41	1-phosphatidylinositol binding	Nonanal
GPAM	triglyceride biosynthetic process	Nonanal
ACSL5	lipid biosynthetic process	Nonanal
ACSL5	long-chain fatty acid-CoA ligase activity	Nonanal
ACSL5	long-chain fatty acid metabolic process	Nonanal
MTMR3	phosphatidylinositol-3-phosphatase activity	Nonanal
CCDC3	positive regulation of fat cell differentiation	Nonanal
DDAH1	arginine catabolic process	Decanal
DDAH1	arginine metabolic process	Decanal
DDAH1	amino acid binding	Decanal
ASPG	cellular amino acid metabolic process	Decanal
NR4A3	positive regulation of fatty acid oxidation	Octadecanal
VDHAP	fatty acid catabolic process	Octadecanal
CASR	amino acid binding	Octadecanal
WIPI2	protein lipidation	Octadecanal
AGK	lipid phosphorylation	Octadecanal
WIPI2	phosphatidylinositol-3,5-bisphosphate binding	Octadecanal
WIPI2	phosphatidylinositol-3-phosphate binding	Octadecanal
NR4A3	fat cell differentiation	Octadecanal
