# Supplementary material for: Fatty acid metabolism-related genes are associated with flavor-presenting aldehydes in Chinese local chicken
Source: Front Genet. 2022 Aug 12;13:902180. doi: 10.3389/fgene.2022.902180 (PMC9412053; doi:10.3389/fgene.2022.902180)
Supplement: Supplementary file 6 [file Table4.XLSX]

## Sheet: Sheet1
Table S4. Correlation coefficients of total aldehydes, hexanal, and nonanal content with their candidate genes expressions, respectively.
Traits	Gene	Correlation coefficient	P-vlaue
Total aldehydes	LARS1	0.154751	0.254785
Total aldehydes	GRXCR2	0.0967446	0.478133
Total aldehydes	SH3RF2	0.0303017	0.824553
Total aldehydes	LRRTM4	-0.0651171	0.633499
Total aldehydes	POLRMT	-0.0853725	0.531575
Total aldehydes	PTBP1	-0.143336	0.291935
Total aldehydes	MED16	0.301572	0.0239003
Total aldehydes	R3HDM4	0.0749146	0.583186
Total aldehydes	TMEM259	0.0024607	0.98564
Total aldehydes	GRIN3B	0.248462	0.064826
Total aldehydes	ARID3A	0.112509	0.409046
Total aldehydes	CFD	-0.130554	0.337533
Total aldehydes	RNF126	-0.0260424	0.848902
Total aldehydes	WDR18	-0.0170198	0.900919
Total aldehydes	FGF22	0.0147794	0.913908
Total aldehydes	PLPPR3	-0.0414123	0.761858
Total aldehydes	FSTL3	-0.137662	0.311651
Total aldehydes	PALM	-0.0723855	0.595999
Total aldehydes	HNRNPLL	0.257006	0.0558589
Total aldehydes	ARHGEF33	-0.000688846	0.99598
Total aldehydes	GEMIN6	0.12905	0.343175
Total aldehydes	GALM	0.131989	0.332201
Total aldehydes	SRSF7	0.169856	0.210738
Total aldehydes	ATL2	0.189474	0.161928
Total aldehydes	SOS1	-0.224812	0.0957545
Total aldehydes	MORN2	-0.0362024	0.791094
Total aldehydes	THUMPD2	0.156323	0.249931
Total aldehydes	GPCPD1	-0.0940533	0.490517
Total aldehydes	MAP4K3	-0.00464798	0.972879
Total aldehydes	SHLD1	-0.0954204	0.484206
Total aldehydes	TRMT6	0.366165	0.00551283
Total aldehydes	MCM8	0.419686	0.00128244
Total aldehydes	CRLS1	-0.00642515	0.962515
Total aldehydes	C3H1orf95	0.0758728	0.578364
Total aldehydes	PARP1	0.116063	0.394309
Total aldehydes	CHGB	0.0738209	0.588711
Total aldehydes	LIN9	0.110253	0.418562
Total aldehydes	CENPO	0.251523	0.0614892
Total aldehydes	PTRHD1	0.133698	0.325924
Total aldehydes	NCOA1	-0.00704033	0.958929
Total aldehydes	ZNF395	-0.0217362	0.873662
Total aldehydes	PNOC	0.00736565	0.957033
Total aldehydes	ELP3	-0.137662	0.311651
Total aldehydes	FBXO16	-0.0930068	0.495377
Total aldehydes	SUCO	0.105673	0.438266
Total aldehydes	PRKAB2	0.114081	0.402489
Total aldehydes	PLPP6	-0.0444976	0.744696
Total aldehydes	FAM78B	-0.0463431	0.734489
Total aldehydes	PRDX6	-0.106972	0.432626
Total aldehydes	FASLG	0.0271408	0.842608
Total aldehydes	TADA1	0.150991	0.266649
Total aldehydes	TOR3A	-0.328503	0.0134409
Total aldehydes	FAM20B	-0.0360902	0.791727
Total aldehydes	RALGPS2	0.0356118	0.794427
Total aldehydes	ANGPTL1	-0.225974	0.0940062
Total aldehydes	ABL2	-0.088175	0.518137
Total aldehydes	RCC1L	0.0691046	0.612805
Total aldehydes	GTF2IRD1	-0.195762	0.148194
Total aldehydes	NCF1C	0.0738232	0.5887
Total aldehydes	CLIP2	-0.298291	0.0255513
Total aldehydes	GATSL2	-0.126658	0.35227
Total aldehydes	SPNS2	-0.106152	0.436183
Total aldehydes	SPNS3	-0.117567	0.388169
Total aldehydes	ANKFY1	-0.108476	0.426147
Total aldehydes	ZZEF1	0.0102529	0.940217
Total aldehydes	UBE2G1	0.112509	0.409046
Total aldehydes	CYB5D2	0.155776	0.251612
Total aldehydes	ATP2A3	-0.0974026	0.475131
Total aldehydes	P2RX1	-0.181997	0.179444
Total aldehydes	CAMKK1	-0.203265	0.132961
Total aldehydes	C1QBP	-0.0580998	0.670594
Total aldehydes	RPAIN	0.0161996	0.905671
Total aldehydes	IFT22	0.0801094	0.557266
Total aldehydes	DERL2	0.26432	0.0490058
Total aldehydes	NUP88	-0.325632	0.0143253
Total aldehydes	RABEP1	-0.0458647	0.737131
Total aldehydes	COL26A1	0.0306059	0.822819
Total aldehydes	ADCY8	0.0469028	0.731402
Total aldehydes	ASAP1	-0.306835	0.0214399
Total aldehydes	RBM7	-0.00608339	0.964508
Total aldehydes	ZBTB32	-0.296719	0.0263758
Total aldehydes	CADM1	0.00827068	0.95176
Total aldehydes	REXO2	-0.0466849	0.732603
Total aldehydes	GINS1	-0.15137	0.265436
Total aldehydes	SLC8A1	-0.157485	0.246384
Total aldehydes	EIF4A3	-0.153315	0.259272
Total aldehydes	EFR3B	0.00749722	0.956266
Total aldehydes	ADCY3	-0.0467532	0.732226
Total aldehydes	DNAJC27	-0.0970608	0.476689
Total aldehydes	REG4	0.121626	0.371878
Total aldehydes	HMGCS2	-0.0242197	0.859365
Total aldehydes	NOTCH2	-0.207724	0.124486
Total aldehydes	SEC22B	0.343267	0.0095959
Total aldehydes	PIGC	0.0255639	0.851646
Total aldehydes	DNM3	-0.125906	0.35516
Total aldehydes	PLEKHB2	-0.158168	0.244314
Hexanal	ARHGAP6	-0.173342	0.201385
Hexanal	CLCN4	0.0952153	0.48515
Hexanal	SHROOM2	-0.177649	0.190242
Hexanal	WWC3	-0.326042	0.014196
Hexanal	LAPTM4A	0.148735	0.273942
Hexanal	MATN3	-0.252653	0.0602935
Hexanal	WDR35	-0.0251538	0.854
Hexanal	TTC32	-0.00478469	0.972081
Hexanal	SDC1	-0.0708134	0.604027
Hexanal	PUM2	-0.275051	0.0402058
Hexanal	PBX1	-0.121394	0.372797
Hexanal	LRRC52	0.0831743	0.542234
Hexanal	MGST3	0.158305	0.243901
Hexanal	ALDH9A1	-0.0526999	0.699687
Hexanal	NUF2	-0.0735496	0.590086
Hexanal	TMCO1	0.00997949	0.941808
Hexanal	UCK2	-0.021326	0.876027
Hexanal	DARS2	0.120711	0.375515
Hexanal	KLHL20	-0.205673	0.128332
Hexanal	CENPL	-0.00620621	0.963792
Hexanal	VANGL1	-0.0449077	0.742424
Hexanal	TMEM39A	-0.084689	0.534878
Hexanal	CASQ2	0.114217	0.401921
Hexanal	NHLH2	-0.0970354	0.476805
Hexanal	CHD1L	0.0952837	0.484835
Hexanal	ATG3	0.159262	0.241026
Hexanal	SLC19A2	-0.104334	0.444123
Hexanal	CCDC181	0.109372	0.422313
Hexanal	BLZF1	0.145113	0.28593
Hexanal	NME7	0.275461	0.0398973
Hexanal	ATP1B1	-0.149692	0.270832
Hexanal	F5	-0.22905	0.0894984
Hexanal	MID1	-0.209571	0.121097
Hexanal	TNFSF13B	-0.115592	0.396242
Hexanal	CADM1	-0.052905	0.698574
Hexanal	FCRL4	0.382297	0.00364153
Hexanal	GOLPH3L	-0.231345	0.0862462
Hexanal	SYT11	-0.19542	0.148917
Hexanal	KIAA0907	0.130075	0.339321
Hexanal	RPRD2	-0.0627478	0.64593
Hexanal	RIT1	-0.0525632	0.700429
Hexanal	PRPF3	-0.0124402	0.927494
Hexanal	HORMAD1	-0.0174992	0.898142
Hexanal	ENSA	0.169651	0.211298
Hexanal	APH1A	0.132604	0.329933
Hexanal	MCL1	-0.150171	0.269286
Hexanal	MRPS21	0.265003	0.048402
Hexanal	RGS7	0.0885716	0.51625
Hexanal	GREM2	0.0807929	0.553897
Hexanal	FAM135A	-0.171565	0.206116
Hexanal	COL9A1	0.134566	0.322766
Hexanal	RGS8	-0.0651635	0.633257
Hexanal	TTC39A	0.0806154	0.554771
Hexanal	EPS15	-0.029255	0.830522
Hexanal	OSBPL9	0.0319891	0.81495
Hexanal	NRDC	-0.00956938	0.944196
Hexanal	RAB3B	0.055434	0.6849
Nonanal	EXOC4	-0.284621	0.0334986
Nonanal	CHCHD3	-0.0596719	0.662212
Nonanal	PLXNA4	0.146411	0.281593
Nonanal	PRKAR1B	-0.173411	0.201204
Nonanal	SUN1	-0.155981	0.250981
Nonanal	GET4	0.168079	0.215622
Nonanal	PDGFA	-0.0688995	0.613862
Nonanal	HACL1	0.0697198	0.609639
Nonanal	BTD	0.0514696	0.706377
Nonanal	ANKRD28	0.0535202	0.695239
Nonanal	COLQ	-0.0704625	0.605825
Nonanal	TAF12	0.0183869	0.893005
Nonanal	MTFR1L	0.0235817	0.863034
Nonanal	MAN1C1	-0.171087	0.207403
Nonanal	LDLRAP1	0.118934	0.382636
Nonanal	TMEM57	0.227751	0.0913806
Nonanal	YTHDF2	-0.0957621	0.482635
Nonanal	ASAP3	0.181955	0.179547
Nonanal	ID3	-0.145933	0.283186
Nonanal	GMEB1	0.311825	0.0193087
Nonanal	TCEA3	0.109296	0.422637
Nonanal	SYF2	-0.0833903	0.541182
Nonanal	RHCE	0.055229	0.686005
Nonanal	RSRP1	0.0462748	0.734866
Nonanal	TMEM50A	-0.0903623	0.507769
Nonanal	RUNX3	-0.0584572	0.668685
Nonanal	CLIC4	-0.157416	0.246592
Nonanal	SRRM1	0.0505126	0.711597
Nonanal	TRNAU1AP	0.178537	0.187999
Nonanal	NCMAP	0.054067	0.692279
Nonanal	EPB41	-0.0356801	0.794041
Nonanal	GPAM	0.14812	0.275954
Nonanal	ZDHHC6	-0.152837	0.260779
Nonanal	ACSL5	-0.147918	0.276618
Nonanal	VTI1A	0.013944	0.918758
Nonanal	BEND7	-0.123035	0.366324
Nonanal	OPTN	-0.0535202	0.695239
Nonanal	SEPHS2L	0.0539986	0.692649
Nonanal	MCM10	-0.0782638	0.566412
Nonanal	PHYH	0.130485	0.337788
Nonanal	CCDC3	0.0172932	0.899335
Nonanal	FRMD4A	-0.0462748	0.734866
Nonanal	CYP1A2	-0.153286	0.259362
Nonanal	CLK3	-0.00594668	0.965305
Nonanal	SCAMP2	-0.0352016	0.796744
Nonanal	C10H15ORF59	0.187013	0.167549
Nonanal	COX5A	-0.0185919	0.891819
Nonanal	CYP1A1	-0.00605274	0.964687
Nonanal	LOXL1	-0.214627	0.112179
Nonanal	CPLX3	0.0981509	0.471729
Nonanal	CSK	0.0121668	0.929084
Nonanal	MPI	-0.0675325	0.620929
Nonanal	PPCDC	0.129597	0.341116
Nonanal	EDC3	0.0781955	0.566752
Nonanal	FAM219B	0.193985	0.151984
Nonanal	RPP25	-0.0588033	0.666838
Nonanal	SCAMP5	0.142515	0.294734
Nonanal	COX19	0.0754614	0.580432
Nonanal	CYP2AC7	-0.0263722	0.847011
Nonanal	CYP2W1	-0.22667	0.0929718
Nonanal	HORMAD2	-0.135378	0.319827
Nonanal	MTMR3	0.199385	0.140685
Nonanal	ASCC2	0.0429938	0.753046
Nonanal	UQCR10	-0.0774436	0.570499
Nonanal	ZMAT5	0.158578	0.243077
Nonanal	NF2	0.0599453	0.660758
Nonanal	CABP7	0.153481	0.25875
Nonanal	YWHAZ	-0.219275	0.104434
Nonanal	ZNF706	-0.0774436	0.570499
Nonanal	PTPRT	-0.168779	0.213691
Nonanal	PTPRU	-0.0669856	0.623766
Nonanal	MECR	0.0940533	0.490517
Nonanal	SRSF4	0.0842105	0.537196
Nonanal	SMC3	-0.0332194	0.807965
Nonanal	PDCD4	-0.090499	0.507125
Nonanal	DUSP5	-0.258826	0.054085
