# Supplementary material for: Fatty acid metabolism-related genes are associated with flavor-presenting aldehydes in Chinese local chicken
Source: Front Genet. 2022 Aug 12;13:902180. doi: 10.3389/fgene.2022.902180 (PMC9412053; doi:10.3389/fgene.2022.902180)
Supplement: Supplementary file 7 [file Table1.xlsx]

## Sheet: SNPs.INDELs
Table S1A. List of suggestive and significant SNPs/INDELs associated with aldehydes
Types	chr	rs	ps	n_miss	allele0	allele1	af	beta	se	logl_H1	l_remle	p_wald	volatile	tarit_number
SNP	1	1_17733735	17733735	3	T	A	0.053	7.51997	1.52608	-1726.03	1e-05	1.16502e-06	Total aldehydes	1
SNP	1	1_17839697	17839697	8	T	G	0.06	6.81314	1.38868	-1726.13	1e-05	1.29255e-06	Total aldehydes	1
SNP	1	1_18108797	18108797	6	T	C	0.066	6.41871	1.31999	-1726.34	1e-05	1.59452e-06	Total aldehydes	1
INDEL	2	indel274585	140820786	0	C	CAATT	0.422	3.1277	0.704359	-1748.89	6.67091e-05	1.12305e-05	Total aldehydes	1
INDEL	3	indel295251	16566439	0	GTT	G	0.273	-3.23165	0.76679	-1749.83	1e-05	3.00937e-05	Total aldehydes	1
INDEL	3	indel295305	16600268	0	GA	G	0.208	-3.42953	0.813653	-1749.83	1e-05	3.00338e-05	Total aldehydes	1
INDEL	3	indel295337	16618276	0	TCA	T	0.149	-4.26156	0.983695	-1749.35	1e-05	1.81085e-05	Total aldehydes	1
SNP	3	3_16649616	16649616	0	G	A	0.204	-4.20708	0.858727	-1726.17	1e-05	1.33721e-06	Total aldehydes	1
INDEL	3	indel295449	16662696	0	GA	G	0.157	-4.03296	0.941889	-1749.55	1e-05	2.2543e-05	Total aldehydes	1
INDEL	3	indel295450	16662697	0	A	AG	0.157	-4.03296	0.941889	-1749.55	1e-05	2.2543e-05	Total aldehydes	1
INDEL	3	indel295453	16662860	0	AC	A	0.157	-4.09714	0.981949	-1750	1e-05	3.59819e-05	Total aldehydes	1
INDEL	3	indel295455	16662874	0	C	CT	0.157	-4.09159	0.982527	-1750.03	1e-05	3.72365e-05	Total aldehydes	1
SNP	3	3_16820917	16820917	2	C	G	0.215	-3.99813	0.829027	-1726.52	1e-05	1.9312e-06	Total aldehydes	1
SNP	3	3_16832770	16832770	2	A	C	0.199	-3.96214	0.831801	-1726.79	1e-05	2.5599e-06	Total aldehydes	1
SNP	3	3_16840281	16840281	0	T	C	0.21	-4.11203	0.844976	-1726.32	1e-05	1.566e-06	Total aldehydes	1
INDEL	3	indel296117	17035183	0	AT	A	0.315	-3.44099	0.705986	-1746.96	1e-05	1.50385e-06	Total aldehydes	1
SNP	3	3_17035856	17035856	2	C	T	0.173	-4.2679	0.880648	-1726.41	1e-05	1.72478e-06	Total aldehydes	1
SNP	3	3_17035928	17035928	1	T	C	0.172	-4.33284	0.894027	-1726.41	1e-05	1.72393e-06	Total aldehydes	1
SNP	3	3_17037938	17037938	1	A	T	0.186	-4.17097	0.87083	-1726.67	1e-05	2.25983e-06	Total aldehydes	1
SNP	3	3_17040587	17040587	0	T	C	0.289	-3.58225	0.749222	-1726.71	1e-05	2.35114e-06	Total aldehydes	1
INDEL	3	indel296128	17040634	0	TG	T	0.29	-3.39374	0.74152	-1748.3	1e-05	6.07144e-06	Total aldehydes	1
SNP	3	3_17041199	17041199	2	G	A	0.295	-3.50467	0.737266	-1726.84	1e-05	2.67995e-06	Total aldehydes	1
INDEL	3	indel296132	17042744	0	A	AAAAGGTCTTCAGTG	0.309	-3.26633	0.737827	-1748.95	1e-05	1.19277e-05	Total aldehydes	1
INDEL	3	indel296133	17042942	0	CACA	C	0.121	-4.57	1.07673	-1749.71	1e-05	2.64879e-05	Total aldehydes	1
INDEL	3	indel296142	17049022	0	GA	G	0.172	-3.95839	0.901548	-1749.1	1e-05	1.40092e-05	Total aldehydes	1
INDEL	3	indel296143	17049025	0	C	CAGT	0.172	-3.95839	0.901548	-1749.1	1e-05	1.40092e-05	Total aldehydes	1
SNP	3	3_17055679	17055679	3	T	G	0.183	-4.18208	0.880198	-1726.85	1e-05	2.70932e-06	Total aldehydes	1
SNP	3	3_17055699	17055699	2	T	C	0.187	-4.15374	0.864066	-1726.59	1e-05	2.07905e-06	Total aldehydes	1
INDEL	3	indel296150	17055727	0	GT	G	0.312	-3.36029	0.71935	-1747.88	1e-05	3.92621e-06	Total aldehydes	1
INDEL	3	indel367739	105502713	0	C	CCCCCCCA	0.266	-3.39059	0.73222	-1748.06	1e-05	4.74145e-06	Total aldehydes	1
SNP	3	3_105559888	105559888	0	C	T	0.31	-3.60493	0.755712	-1726.76	1e-05	2.47744e-06	Total aldehydes	1
SNP	3	3_105563038	105563038	3	C	T	0.31	-3.56074	0.749907	-1726.86	1e-05	2.74862e-06	Total aldehydes	1
INDEL	3	indel367788	105569351	0	CAGA	C	0.318	-3.22336	0.73083	-1749.02	1e-05	1.28297e-05	Total aldehydes	1
SNP	3	3_105570611	105570611	2	A	C	0.307	-3.47385	0.731525	-1726.86	1e-05	2.74166e-06	Total aldehydes	1
INDEL	3	indel367825	105622802	0	TC	T	0.338	-3.28285	0.718247	-1748.33	1e-05	6.24307e-06	Total aldehydes	1
INDEL	3	indel367885	105687383	0	G	GC	0.187	-3.94223	0.937679	-1749.68	0.0642752	3.14412e-05	Total aldehydes	1
SNP	3	3_105711499	105711499	1	A	G	0.325	-3.58048	0.73636	-1726.34	1e-05	1.5967e-06	Total aldehydes	1
INDEL	8	indel568633	4637578	0	T	TG	0.5	-3.21178	0.717188	-1748.66	0.00866236	9.48311e-06	Total aldehydes	1
INDEL	8	indel568750	4703581	0	T	TTA	0.461	-3.11371	0.707883	-1748.97	0.0124183	1.35247e-05	Total aldehydes	1
INDEL	8	indel568840	4773352	0	AG	A	0.452	3.01083	0.700017	-1749.3	0.0323234	2.07356e-05	Total aldehydes	1
SNP	8	8_4774847	4774847	5	G	A	0.479	3.32893	0.698237	-1726.66	0.0267926	2.50841e-06	Total aldehydes	1
INDEL	8	indel568900	4820343	0	TC	T	0.476	3.06517	0.723326	-1749.55	0.034381	2.72646e-05	Total aldehydes	1
INDEL	8	indel568914	4829634	0	A	AT	0.455	3.07226	0.69128	-1748.69	0.036512	1.10415e-05	Total aldehydes	1
SNP	8	8_6703077	6703077	10	G	A	0.252	-3.74549	0.762561	-1726.02	0.01696	1.25853e-06	Total aldehydes	1
INDEL	9	indel589584	2317647	0	TGCCAC	T	0.215	-3.49248	0.837752	-1749.89	0.0175442	3.6531e-05	Total aldehydes	1
SNP	13	13_18443652	18443652	1	T	C	0.223	-4.12959	0.845034	-1726.22	1e-05	1.41907e-06	Total aldehydes	1
INDEL	13	indel686206	18461686	0	AAT	A	0.232	-3.52286	0.845568	-1750.02	1e-05	3.69357e-05	Total aldehydes	1
INDEL	13	indel686207	18461697	0	AGT	A	0.232	-3.52286	0.845568	-1750.02	1e-05	3.69357e-05	Total aldehydes	1
INDEL	13	indel686208	18461700	0	C	CAGCG	0.232	-3.52286	0.845568	-1750.02	1e-05	3.69357e-05	Total aldehydes	1
INDEL	18	indel725893	1528482	0	TGTTTG	T	0.06	6.03878	1.42799	-1749.62	0.0718886	2.83036e-05	Total aldehydes	1
INDEL	19	indel738267	2838646	0	C	CCAAGT	0.286	-3.31913	0.770585	-1749.45	1e-05	2.01838e-05	Total aldehydes	1
INDEL	19	indel738730	3281276	0	A	ATTCTTTGATAACTT	0.413	-3.09422	0.723786	-1749.49	0.0112039	2.32081e-05	Total aldehydes	1
INDEL	19	indel738732	3283137	0	GT	G	0.414	-3.08425	0.718305	-1749.41	0.012614	2.14006e-05	Total aldehydes	1
INDEL	19	indel738736	3286666	0	CA	C	0.403	-3.05012	0.700885	-1749.16	0.0133874	1.66199e-05	Total aldehydes	1
INDEL	19	indel738737	3286670	0	C	CA	0.404	-3.04375	0.701642	-1749.22	0.0126454	1.76522e-05	Total aldehydes	1
INDEL	19	indel738738	3286671	0	T	TTTCC	0.404	-3.04375	0.701642	-1749.22	0.0126454	1.76522e-05	Total aldehydes	1
INDEL	19	indel738797	3320739	0	TGG	T	0.373	-3.06384	0.72321	-1749.62	0.0165045	2.74001e-05	Total aldehydes	1
INDEL	19	indel738798	3320742	0	T	TAAA	0.373	-3.06384	0.72321	-1749.62	0.0165045	2.74001e-05	Total aldehydes	1
INDEL	19	indel738799	3320751	0	CTTA	C	0.374	-3.18702	0.719333	-1748.81	0.0172558	1.17404e-05	Total aldehydes	1
INDEL	19	indel738800	3320755	0	A	ACC	0.374	-3.18702	0.719333	-1748.81	0.0172558	1.17404e-05	Total aldehydes	1
INDEL	19	indel738801	3321593	0	CAGG	C	0.382	-3.18006	0.726085	-1749.04	0.0141161	1.47006e-05	Total aldehydes	1
INDEL	19	indel738809	3334613	0	G	GA	0.4	-3.0099	0.700466	-1749.33	0.0253146	2.11057e-05	Total aldehydes	1
INDEL	19	indel738843	3368799	0	GATTATTTTC	G	0.34	-3.37792	0.728508	-1747.99	0.00595313	4.60752e-06	Total aldehydes	1
INDEL	19	indel739069	3569230	0	CAG	C	0.06	-6.43337	1.49267	-1749.44	1e-05	1.99488e-05	Total aldehydes	1
INDEL	19	indel739112	3595398	0	A	AAC	0.074	-5.54884	1.29113	-1749.49	1e-05	2.10458e-05	Total aldehydes	1
INDEL	20	indel747253	3505181	0	AGCC	A	0.339	4.08134	0.960026	-1749.68	1e-05	2.57106e-05	Total aldehydes	1
SNP	22	22_4319802	4319802	2	C	T	0.168	-4.36451	0.894583	-1726.15	0.0287315	1.47541e-06	Total aldehydes	1
INDEL	24	indel774244	4604452	0	T	TCCC	0.321	-3.27625	0.72805	-1748.45	0.0618056	8.59986e-06	Total aldehydes	1
INDEL	24	indel774276	4640015	0	G	GT	0.369	-3.1981	0.739563	-1749.18	0.0502066	1.87426e-05	Total aldehydes	1
SNP	28	28_2905657	2905657	1	C	T	0.47	-3.32432	0.680603	-1726.23	1e-05	1.43644e-06	Total aldehydes	1
INDEL	1	indel69368	81289516	0	C	CAAACAG	0.205	-3.04063	0.725326	-1708.27	1e-05	3.30344e-05	Hexanal	2
INDEL	1	indel72218	84813279	0	A	AT	0.143	3.68271	0.872148	-1708.14	1e-05	2.9008e-05	Hexanal	2
SNP	1	1_125687594	125687594	9	A	G	0.156	-3.90751	0.774343	-1685.13	0.0367974	6.48067e-07	Hexanal	2
INDEL	1	indel105096	125758744	0	A	AT	0.092	-4.36891	1.04653	-1708.42	0.0342002	3.55681e-05	Hexanal	2
SNP	1	1_125758789	125758789	3	C	T	0.089	-5.15795	1.05398	-1685.91	0.0522206	1.36697e-06	Hexanal	2
SNP	1	1_125758793	125758793	3	T	C	0.089	-5.15795	1.05398	-1685.91	0.0522206	1.36697e-06	Hexanal	2
SNP	1	1_125758801	125758801	4	A	G	0.09	-5.1047	1.05364	-1686.13	0.0500206	1.73021e-06	Hexanal	2
INDEL	1	indel105506	125994690	0	AT	A	0.11	-4.12136	0.946875	-1707.79	0.0575606	1.65203e-05	Hexanal	2
INDEL	1	indel105507	125994693	0	T	TG	0.109	-4.12605	0.962205	-1708.08	0.0630733	2.18797e-05	Hexanal	2
INDEL	1	indel105944	126300775	0	AGT	A	0.129	-3.98985	0.91337	-1707.71	0.0561313	1.54207e-05	Hexanal	2
SNP	1	1_126303615	126303615	1	C	T	0.128	-4.40241	0.910856	-1686.27	0.0695588	1.82883e-06	Hexanal	2
INDEL	1	indel119503	141532200	0	CAT	C	0.471	7.33076	1.75013	-1708.28	0.00187818	3.35122e-05	Hexanal	2
INDEL	3	indel312813	36279875	0	CT	C	0.192	-3.07163	0.732104	-1708.25	1e-05	3.25412e-05	Hexanal	2
INDEL	3	indel354130	82837851	0	A	ACTATTT	0.078	-4.07348	0.944444	-1707.82	0.0214055	1.96311e-05	Hexanal	2
INDEL	3	indel364711	101323667	0	GCTTC	G	0.154	-3.67231	0.806967	-1706.77	0.00342895	6.81469e-06	Hexanal	2
SNP	3	3_101348949	101348949	0	C	T	0.154	-3.92486	0.816726	-1686.17	1e-05	2.08692e-06	Hexanal	2
SNP	3	3_101349162	101349162	1	G	A	0.148	-4.09067	0.839551	-1685.87	0.00403871	1.51527e-06	Hexanal	2
INDEL	3	indel364738	101352614	0	G	GA	0.158	-3.98956	0.828558	-1705.58	0.00444199	1.98744e-06	Hexanal	2
INDEL	3	indel364772	101371205	0	C	CA	0.167	-3.58646	0.804261	-1707.16	1e-05	1.02959e-05	Hexanal	2
SNP	3	3_101376931	101376931	12	T	C	0.179	-3.58132	0.731396	-1685.76	1e-05	1.34884e-06	Hexanal	2
SNP	3	3_101376941	101376941	11	T	C	0.179	-3.59496	0.731044	-1685.66	1e-05	1.21832e-06	Hexanal	2
SNP	3	3_101376953	101376953	9	A	G	0.198	-3.7915	0.693656	-1682.97	1e-05	7.53038e-08	Hexanal	2
INDEL	3	indel364809	101394438	0	T	TA	0.234	-2.90202	0.690597	-1708.23	0.000401339	3.1644e-05	Hexanal	2
INDEL	3	indel364811	101396017	0	TTATTA	T	0.188	-3.40954	0.785529	-1707.66	1e-05	1.74238e-05	Hexanal	2
INDEL	3	indel364821	101399624	0	CCATAACTT	C	0.184	-3.35759	0.786087	-1707.94	1e-05	2.35327e-05	Hexanal	2
INDEL	3	indel364825	101402717	0	C	CT	0.19	-3.63519	0.759204	-1705.7	1e-05	2.25896e-06	Hexanal	2
INDEL	3	indel364846	101415383	0	T	TAA	0.159	-3.43432	0.82166	-1708.32	1e-05	3.48131e-05	Hexanal	2
SNP	3	3_101430911	101430911	0	C	G	0.147	-4.40092	0.870012	-1685.01	0.0108845	6.09918e-07	Hexanal	2
INDEL	3	indel364871	101431580	0	AGCT	A	0.154	-4.11382	0.854506	-1705.61	0.01599	1.99497e-06	Hexanal	2
SNP	3	3_101438302	101438302	0	A	G	0.157	-4.04619	0.836442	-1686.03	0.00399643	1.79318e-06	Hexanal	2
INDEL	3	indel364877	101438479	0	AC	A	0.16	-3.70643	0.813146	-1706.73	1e-05	6.58922e-06	Hexanal	2
SNP	3	3_101517618	101517618	1	T	G	0.166	-3.91624	0.805628	-1685.93	0.00933332	1.60029e-06	Hexanal	2
INDEL	3	indel364966	101525367	0	A	AGCTGGAGATGAGCAGTTT	0.168	-3.60857	0.831677	-1707.68	0.00834519	1.75407e-05	Hexanal	2
INDEL	3	indel364967	101525561	0	TG	T	0.168	-3.57453	0.836642	-1707.95	0.00575696	2.34113e-05	Hexanal	2
INDEL	3	indel364968	101527402	0	CAT	C	0.166	-3.5609	0.84701	-1708.22	0.00436547	3.13915e-05	Hexanal	2
INDEL	3	indel364969	101528223	0	T	TC	0.183	-3.37316	0.777463	-1707.68	0.00805173	1.75582e-05	Hexanal	2
INDEL	3	indel364981	101539230	0	TG	T	0.19	-3.72845	0.767806	-1705.41	0.0151639	1.6338e-06	Hexanal	2
INDEL	3	indel364987	101541841	0	CCCAG	C	0.169	-3.90401	0.841072	-1706.4	0.0222318	4.48875e-06	Hexanal	2
INDEL	3	indel365006	101559446	0	C	CA	0.152	-3.78967	0.886588	-1707.95	0.0129454	2.32122e-05	Hexanal	2
SNP	8	8_5765775	5765775	2	C	T	0.134	3.99713	0.841413	-1686.43	1e-05	2.70967e-06	Hexanal	2
SNP	8	8_5766916	5766916	1	C	A	0.139	4.19776	0.869176	-1686.07	1e-05	1.86124e-06	Hexanal	2
INDEL	8	indel570180	5844087	0	C	CA	0.138	4.15423	0.843366	-1705.07	1e-05	1.16595e-06	Hexanal	2
INDEL	8	indel570181	5844262	0	ACAT	A	0.143	3.82674	0.864149	-1707.29	1e-05	1.18227e-05	Hexanal	2
SNP	8	8_5847470	5847470	0	C	A	0.147	4.15048	0.84155	-1685.59	1e-05	1.13607e-06	Hexanal	2
INDEL	8	indel570202	5862565	0	T	TGTGGCA	0.132	3.89365	0.88916	-1707.5	1e-05	1.47081e-05	Hexanal	2
INDEL	8	indel582768	24472862	0	A	ACTTT	0.058	-5.48372	1.22705	-1707.12	1e-05	9.85766e-06	Hexanal	2
INDEL	18	indel725893	1528482	0	TGTTTG	T	0.059	5.14663	1.22601	-1708.24	1e-05	3.22316e-05	Hexanal	2
INDEL	24	indel774407	4774028	0	AC	A	0.241	-3.06116	0.696075	-1707.47	0.0248217	1.3541e-05	Hexanal	2
INDEL	24	indel774412	4775225	0	AGAGGGGCTGGGTGTCTGCAGATGGGATCC	A	0.233	-2.99592	0.71988	-1708.45	0.0275068	3.75731e-05	Hexanal	2
INDEL	25	indel777962	3736448	0	A	AC	0.107	-4.44239	1.00999	-1707.65	0.0670554	1.34986e-05	Hexanal	2
INDEL	3	indel300833	21838312	0	T	TG	0.42	-0.104808	0.0243863	-226.92	1e-05	2.09611e-05	Heptanal	3
SNP	6	6_22369729	22369729	19	C	T	0.181	0.166142	0.0349413	-224.544	1e-05	2.64914e-06	Heptanal	3
SNP	28	28_3615424	3615424	0	C	T	0.432	0.127272	0.0263362	-224.189	1e-05	1.83134e-06	Heptanal	3
SNP	2	2_130802187	130802187	0	C	T	0.156	-1.6651	0.328816	-1253.45	0.0940478	5.89122e-07	Benzaldehyde	4
SNP	3	3_42837101	42837101	14	T	C	0.126	-1.60333	0.336407	-1254.71	0.106767	2.50282e-06	Benzaldehyde	4
SNP	3	3_42840677	42840677	8	C	T	0.135	-1.51716	0.317896	-1254.54	0.121835	2.42729e-06	Benzaldehyde	4
INDEL	3	indel320357	42961330	0	GA	G	0.423	-0.954035	0.228824	-1272.44	0.144727	3.62549e-05	Benzaldehyde	4
INDEL	3	indel320456	43014694	0	GA	G	0.149	-1.41985	0.313059	-1270.98	0.133071	7.2719e-06	Benzaldehyde	4
SNP	3	3_43015445	43015445	1	G	A	0.146	-1.5034	0.312391	-1254.35	0.122319	2.00649e-06	Benzaldehyde	4
INDEL	3	indel320483	43031319	0	GTT	G	0.139	-1.44189	0.327593	-1271.52	0.136554	1.32611e-05	Benzaldehyde	4
INDEL	3	indel320499	43043351	0	AG	A	0.142	-1.54255	0.3282	-1270.2	0.13942	3.40328e-06	Benzaldehyde	4
SNP	3	3_43071807	43071807	2	T	C	0.154	-1.52427	0.316209	-1254.5	0.102719	1.93237e-06	Benzaldehyde	4
SNP	3	3_43112778	43112778	10	A	C	0.16	-1.48729	0.303546	-1253.89	0.130825	1.31969e-06	Benzaldehyde	4
SNP	3	3_43112786	43112786	5	T	C	0.158	-1.45537	0.30212	-1254.4	0.11386	1.96251e-06	Benzaldehyde	4
SNP	3	3_43124469	43124469	2	G	A	0.137	-1.57005	0.326683	-1254.43	0.115236	2.06989e-06	Benzaldehyde	4
INDEL	3	indel321121	43995179	0	T	TG	0.141	-1.35633	0.326005	-1272.61	0.125233	3.7638e-05	Benzaldehyde	4
SNP	3	3_44857816	44857816	5	A	C	0.462	-1.13344	0.23573	-1254.11	0.210991	2.04841e-06	Benzaldehyde	4
SNP	3	3_44857943	44857943	8	T	C	0.458	-1.14466	0.229526	-1253.31	0.169964	8.61715e-07	Benzaldehyde	4
SNP	3	3_44909504	44909504	8	G	A	0.44	-1.07673	0.226324	-1254.35	0.19142	2.60589e-06	Benzaldehyde	4
SNP	3	3_44936607	44936607	21	T	C	0.31	-1.13111	0.231651	-1253.94	0.137494	1.432e-06	Benzaldehyde	4
SNP	3	3_44943908	44943908	23	C	A	0.294	-1.15909	0.23527	-1253.87	0.117723	1.15796e-06	Benzaldehyde	4
INDEL	7	indel547109	16717300	0	T	TAAAAGA	0.476	1.10281	0.257154	-1271.74	0.191787	2.17549e-05	Benzaldehyde	4
INDEL	7	indel547139	16739704	0	G	GAC	0.478	1.0529	0.252315	-1272.22	0.187153	3.56975e-05	Benzaldehyde	4
INDEL	17	indel715679	1579240	0	T	TGAA	0.273	-1.10074	0.263324	-1272.2	0.228726	3.46222e-05	Benzaldehyde	4
INDEL	19	indel738900	3425287	0	A	AT	0.155	1.31451	0.309556	-1272.01	0.168879	2.60882e-05	Benzaldehyde	4
SNP	19	19_3425724	3425724	1	C	T	0.153	1.53146	0.319645	-1254.29	0.15113	2.22217e-06	Benzaldehyde	4
INDEL	19	indel739089	3580960	0	CA	C	0.08	-1.82078	0.429379	-1272.75	0.0881853	2.67631e-05	Benzaldehyde	4
INDEL	19	indel739092	3582767	0	T	TG	0.079	-1.78739	0.425324	-1273.04	0.0799157	3.15001e-05	Benzaldehyde	4
INDEL	19	indel739160	3633578	0	C	CATT	0.083	-1.80291	0.414967	-1271.95	0.116448	1.70299e-05	Benzaldehyde	4
INDEL	19	indel739199	3660727	0	GT	G	0.094	-1.71306	0.392115	-1272.14	0.0930503	1.53219e-05	Benzaldehyde	4
SNP	25	25_3865463	3865463	2	T	A	0.422	1.20012	0.240724	-1253.46	0.136796	8.68541e-07	Benzaldehyde	4
INDEL	27	indel784916	4713163	0	A	AAAC	0.227	1.20593	0.28464	-1271.99	0.212475	2.72038e-05	Benzaldehyde	4
INDEL	27	indel784917	4713164	0	CAG	C	0.227	1.20593	0.28464	-1271.99	0.212475	2.72038e-05	Benzaldehyde	4
INDEL	1	indel79330	92708585	0	AG	A	0.336	-0.220274	0.0507806	-558.722	1e-05	1.74599e-05	(E,E)-2,4-Nonadienal	5
INDEL	1	indel80848	93622774	0	TC	T	0.184	-0.289776	0.0624054	-557.403	1e-05	4.39788e-06	(E,E)-2,4-Nonadienal	5
INDEL	1	indel80849	93622775	0	C	CT	0.183	-0.294766	0.0628402	-557.192	1e-05	3.52851e-06	(E,E)-2,4-Nonadienal	5
SNP	1	1_93622786	93622786	0	C	T	0.183	-0.306418	0.0636995	-551.005	1e-05	2.01072e-06	(E,E)-2,4-Nonadienal	5
SNP	1	1_121337623	121337623	0	C	T	0.095	-0.388985	0.081308	-551.125	1e-05	2.27891e-06	(E,E)-2,4-Nonadienal	5
SNP	3	3_39829827	39829827	0	A	C	0.268	0.261493	0.0548432	-551.199	1e-05	2.45992e-06	(E,E)-2,4-Nonadienal	5
SNP	3	3_39829911	39829911	1	G	A	0.277	0.268903	0.0532659	-549.888	1e-05	6.30413e-07	(E,E)-2,4-Nonadienal	5
SNP	3	3_39829947	39829947	0	G	A	0.276	0.264457	0.0535436	-550.407	1e-05	1.07981e-06	(E,E)-2,4-Nonadienal	5
INDEL	3	indel319780	42591672	0	ACT	A	0.448	0.198589	0.0476421	-559.417	1e-05	3.62284e-05	(E,E)-2,4-Nonadienal	5
INDEL	5	indel480109	37817441	0	C	CA	0.384	-0.219729	0.0510869	-558.874	1e-05	2.0491e-05	(E,E)-2,4-Nonadienal	5
INDEL	5	indel480123	37827129	0	TATA	T	0.435	-0.20913	0.0502474	-559.442	1e-05	3.72171e-05	(E,E)-2,4-Nonadienal	5
INDEL	6	indel520373	23984115	0	GCT	G	0.484	0.213443	0.0498036	-558.938	1e-05	2.19092e-05	(E,E)-2,4-Nonadienal	5
INDEL	9	indel607119	20059933	0	CTTAAAG	C	0.101	0.345052	0.0796671	-558.749	1e-05	1.79707e-05	(E,E)-2,4-Nonadienal	5
INDEL	4	indel381295	11169339	0	AAT	A	0.236	0.246005	0.0586456	-573.493	1e-05	3.23839e-05	Octanal	6
INDEL	4	indel381296	11169342	0	G	GCA	0.236	0.246005	0.0586456	-573.493	1e-05	3.23839e-05	Octanal	6
INDEL	11	indel642619	11601348	0	C	CA	0.28	0.227534	0.0542406	-573.493	1e-05	3.23663e-05	Octanal	6
INDEL	18	indel731417	6334535	0	TCAGAAA	T	0.276	0.244068	0.0586534	-573.629	1e-05	3.73456e-05	Octanal	6
INDEL	19	indel736505	1118191	0	G	GA	0.315	0.229515	0.0535617	-573.124	1e-05	2.19689e-05	Octanal	6
INDEL	19	indel736620	1230823	0	AGCTGTTGAGCTT	A	0.217	0.245762	0.0572771	-573.1	1e-05	2.14325e-05	Octanal	6
INDEL	20	indel746052	2501040	0	TCTGACGATGGA	T	0.077	0.399764	0.0943558	-573.322	1e-05	2.70591e-05	Octanal	6
INDEL	22	indel765602	5119211	0	C	CA	0.165	0.331453	0.0735639	-572.191	1e-05	8.26857e-06	Octanal	6
SNP	2	2_130861107	130861107	0	A	G	0.06	-0.055161	0.0110111	555.857	1e-05	7.65304e-07	(E)-2-Decenal	7
INDEL	2	indel266678	130863459	0	AT	A	0.055	-0.0569302	0.0115442	563.323	1e-05	1.11923e-06	(E)-2-Decenal	7
INDEL	3	indel348151	76563692	0	AAACTCTT	A	0.221	0.025477	0.00586953	560.699	1e-05	1.72748e-05	(E)-2-Decenal	7
INDEL	3	indel365187	101716540	0	G	GT	0.373	0.0265886	0.00631123	560.173	1e-05	3.00135e-05	(E)-2-Decenal	7
SNP	3	3_101878078	101878078	0	C	T	0.228	0.0309925	0.00597572	556.712	1e-05	3.15491e-07	(E)-2-Decenal	7
SNP	3	3_101878204	101878204	2	T	C	0.231	0.0282641	0.00587366	554.933	1e-05	1.99849e-06	(E)-2-Decenal	7
INDEL	3	indel365504	102020437	0	ATTGT	A	0.212	0.0253555	0.00606157	560.052	1e-05	3.40936e-05	(E)-2-Decenal	7
INDEL	3	indel365521	102027644	0	AC	A	0.227	0.0280111	0.00599789	562.125	1e-05	3.89205e-06	(E)-2-Decenal	7
INDEL	3	indel365522	102027646	0	G	GC	0.224	0.0295152	0.00606535	563.019	1e-05	1.53628e-06	(E)-2-Decenal	7
INDEL	5	indel484489	44393362	0	TTTTG	T	0.246	-0.0248654	0.00553816	561.333	1e-05	8.89612e-06	(E)-2-Decenal	7
INDEL	19	indel742130	7167117	0	A	AT	0.135	-0.0302609	0.00700815	560.605	1e-05	1.90682e-05	(E)-2-Decenal	7
INDEL	22	indel764787	4221543	0	T	TC	0.295	0.0222564	0.00527563	560.197	1e-05	2.92782e-05	(E)-2-Decenal	7
INDEL	22	indel764825	4245724	0	GAGGA	G	0.271	0.0259687	0.00537262	562.867	1e-05	1.79772e-06	(E)-2-Decenal	7
INDEL	22	indel764826	4245729	0	T	TTG	0.271	0.0259687	0.00537262	562.867	1e-05	1.79772e-06	(E)-2-Decenal	7
INDEL	22	indel764865	4306301	0	A	AATGAAATCCTTTCTGAAT	0.483	0.0221323	0.00482337	561.763	1e-05	5.6773e-06	(E)-2-Decenal	7
SNP	22	22_4310050	4310050	2	T	C	0.464	0.0233604	0.00479528	555.208	1e-05	1.5017e-06	(E)-2-Decenal	7
INDEL	22	indel764873	4314013	0	GC	G	0.297	0.0230517	0.00548139	560.143	1e-05	3.09861e-05	(E)-2-Decenal	7
SNP	22	22_4372717	4372717	4	C	T	0.265	0.0284891	0.00559733	556.242	1e-05	5.13703e-07	(E)-2-Decenal	7
INDEL	22	indel764913	4388663	0	A	AT	0.267	0.0245347	0.00563948	560.741	1e-05	1.65342e-05	(E)-2-Decenal	7
INDEL	22	indel764915	4391615	0	ACCCTTCTGCCCCGCACCG	A	0.267	0.0242564	0.00564145	560.529	1e-05	2.06487e-05	(E)-2-Decenal	7
SNP	22	22_4393931	4393931	4	G	A	0.26	0.0273668	0.00563635	555.133	1e-05	1.62307e-06	(E)-2-Decenal	7
SNP	22	22_4393950	4393950	2	G	A	0.401	0.0236111	0.00488301	555.04	1e-05	1.78728e-06	(E)-2-Decenal	7
SNP	22	22_4401096	4401096	2	C	T	0.261	0.0283839	0.00571571	555.65	1e-05	9.48716e-07	(E)-2-Decenal	7
SNP	22	22_4401100	4401100	2	A	G	0.261	0.0283839	0.00571571	555.65	1e-05	9.48716e-07	(E)-2-Decenal	7
INDEL	22	indel764926	4413666	0	A	AGG	0.29	0.0232253	0.00543066	560.434	1e-05	2.2812e-05	(E)-2-Decenal	7
SNP	22	22_4625420	4625420	4	G	A	0.281	0.0264308	0.00546745	555.035	1e-05	1.79701e-06	(E)-2-Decenal	7
INDEL	25	indel776862	2246114	0	T	TTTCTTTCAACAAAATATTCCTTTGAAGCACACTAA	0.26	0.0237018	0.00549938	560.572	1e-05	1.975e-05	(E)-2-Decenal	7
SNP	33	33_2159993	2159993	1	T	C	0.084	-0.0511	0.00912604	558.813	1e-05	3.60717e-08	(E)-2-Decenal	7
SNP	1	1_2346912	2346912	3	A	C	0.119	-0.957454	0.19465	-968.683	0.0211764	1.2074e-06	Nonanal	8
INDEL	1	indel4915	2402493	0	GCAATGCT	G	0.121	-0.895724	0.190405	-980.499	0.0266159	3.34676e-06	Nonanal	8
INDEL	1	indel4944	2425751	0	TACAAC	T	0.135	-0.815762	0.181485	-981.523	0.0186837	8.75825e-06	Nonanal	8
INDEL	1	indel5009	2479072	0	CCT	C	0.165	-0.745975	0.174054	-982.138	0.045235	2.20574e-05	Nonanal	8
SNP	1	1_2512312	2512312	0	A	G	0.128	-0.915632	0.188691	-968.964	0.022919	1.66316e-06	Nonanal	8
SNP	1	1_2571826	2571826	0	A	G	0.134	-0.867453	0.181988	-969.14	0.0416611	2.50574e-06	Nonanal	8
SNP	1	1_2575092	2575092	2	A	C	0.145	-0.832553	0.168508	-968.461	0.0298534	1.08543e-06	Nonanal	8
SNP	1	1_2577895	2577895	0	T	G	0.123	-0.932802	0.18876	-968.544	0.0232778	1.08015e-06	Nonanal	8
INDEL	1	indel5078	2585366	0	C	CA	0.138	-0.766826	0.177556	-982.225	0.0218337	1.91206e-05	Nonanal	8
SNP	1	1_2587328	2587328	0	G	A	0.128	-0.879721	0.184548	-969.493	0.0144811	2.50161e-06	Nonanal	8
INDEL	1	indel5187	2707472	0	ATCAGAG	A	0.13	-0.819512	0.183105	-981.631	0.0170533	9.55165e-06	Nonanal	8
SNP	1	1_2708776	2708776	0	A	G	0.125	-0.918085	0.180692	-967.941	0.0193433	5.43643e-07	Nonanal	8
INDEL	1	indel5205	2720735	0	TC	T	0.13	-0.816411	0.181147	-981.574	0.0121499	8.29729e-06	Nonanal	8
SNP	1	1_2762239	2762239	0	G	A	0.127	-0.902588	0.190085	-969.63	0.0116055	2.73077e-06	Nonanal	8
INDEL	1	indel5301	2816746	0	GGAA	G	0.139	-0.737676	0.176288	-982.686	0.0292913	3.40654e-05	Nonanal	8
SNP	1	1_2840963	2840963	2	C	A	0.133	-0.876538	0.17954	-968.61	0.0413624	1.44238e-06	Nonanal	8
INDEL	1	indel5527	3086617	0	A	AGAGGGCTG	0.121	-0.825707	0.193696	-982.335	0.0323327	2.43607e-05	Nonanal	8
INDEL	1	indel9729	7287289	0	C	CA	0.136	-0.79956	0.187085	-982.202	0.0419411	2.3242e-05	Nonanal	8
INDEL	1	indel9978	7414653	0	TG	T	0.165	-0.673328	0.16141	-983.101	0.00520166	3.59891e-05	Nonanal	8
SNP	2	2_34045082	34045082	4	C	T	0.409	0.63425	0.131938	-968.798	0.0644926	2.06588e-06	Nonanal	8
SNP	2	2_34045085	34045085	4	A	C	0.409	0.63425	0.131938	-968.798	0.0644926	2.06588e-06	Nonanal	8
INDEL	2	indel263852	128633871	0	TCA	T	0.472	0.560062	0.127168	-981.681	0.0393689	1.31407e-05	Nonanal	8
INDEL	3	indel289322	11376364	0	ACT	A	0.066	-1.14667	0.246327	-981.166	1e-05	4.21017e-06	Nonanal	8
INDEL	5	indel495540	55911734	0	TGG	T	0.058	-1.05139	0.239899	-982.346	1e-05	1.44514e-05	Nonanal	8
INDEL	5	indel495544	55919795	0	GAA	G	0.106	-0.778523	0.184904	-983.058	1e-05	3.05081e-05	Nonanal	8
INDEL	5	indel495560	55942550	0	C	CT	0.061	-1.03653	0.233038	-982.069	1e-05	1.0815e-05	Nonanal	8
INDEL	6	indel523084	27002268	0	AAG	A	0.264	-0.615706	0.14306	-982.675	1e-05	2.04038e-05	Nonanal	8
SNP	6	6_27634814	27634814	2	T	C	0.339	-0.610811	0.127401	-969.365	0.0144385	2.1958e-06	Nonanal	8
SNP	6	6_27658332	27658332	4	A	G	0.221	-0.719832	0.148925	-969.489	1e-05	1.82196e-06	Nonanal	8
INDEL	10	indel612832	2833589	0	T	TA	0.317	-0.585437	0.137055	-982.809	1e-05	2.34695e-05	Nonanal	8
SNP	14	14_2495855	2495855	0	G	A	0.275	-0.696397	0.144201	-969.221	0.0136972	1.85874e-06	Nonanal	8
INDEL	14	indel688097	2577187	0	GAAAC	G	0.342	-0.598124	0.136683	-982.143	0.0114887	1.48808e-05	Nonanal	8
INDEL	15	indel712766	11254175	0	CAGCTCTG	C	0.192	0.68754	0.159123	-982.018	0.0417898	1.89517e-05	Nonanal	8
INDEL	20	indel746772	3078811	0	A	ATC	0.186	-0.665592	0.155767	-982.799	0.000160797	2.33204e-05	Nonanal	8
INDEL	20	indel746787	3091501	0	TCGCAGTTCTGCTGTCAGCTGGTGCTCGTGTAAGCAGGGGGCTCTCACAG	T	0.199	-0.629709	0.146199	-982.588	0.00323871	2.01072e-05	Nonanal	8
INDEL	20	indel746788	3091553	0	TGGGGCGGTGG	T	0.205	-0.653872	0.145321	-981.848	1e-05	8.57918e-06	Nonanal	8
INDEL	20	indel746789	3091565	0	GGTGGCTGCTGCTGTGGAGCTTTTCAGCT	G	0.203	-0.658002	0.145419	-981.738	1e-05	7.64936e-06	Nonanal	8
SNP	23	23_2420497	2420497	1	C	T	0.122	-0.878585	0.18191	-969.206	0.0144925	1.85485e-06	Nonanal	8
INDEL	23	indel767710	2422240	0	TC	T	0.106	-0.926842	0.216798	-982.414	0.0212279	2.31057e-05	Nonanal	8
SNP	23	23_2426607	2426607	1	T	A	0.109	-1.06597	0.210585	-967.784	0.0391395	5.97659e-07	Nonanal	8
INDEL	23	indel767716	2432504	0	C	CA	0.105	-0.976495	0.213757	-981.121	0.0250769	6.27948e-06	Nonanal	8
SNP	23	23_2436379	2436379	0	T	C	0.108	-1.016	0.212613	-969.312	0.0223716	2.36611e-06	Nonanal	8
INDEL	23	indel767718	2438406	0	T	TC	0.108	-0.904776	0.211509	-982.534	0.0126372	2.28501e-05	Nonanal	8
INDEL	23	indel767721	2442706	0	G	GA	0.105	-0.982764	0.216397	-981.308	0.0196831	7.09373e-06	Nonanal	8
INDEL	23	indel767722	2445164	0	TGGACTCA	T	0.104	-0.927163	0.218404	-982.497	0.0244051	2.6291e-05	Nonanal	8
INDEL	23	indel767723	2445928	0	GC	G	0.108	-0.950951	0.215289	-981.804	0.0225381	1.24062e-05	Nonanal	8
INDEL	23	indel767724	2446114	0	TG	T	0.106	-0.931662	0.216469	-982.303	0.0206529	2.03979e-05	Nonanal	8
INDEL	23	indel767725	2447301	0	CCA	C	0.106	-0.958645	0.216291	-981.74	0.0225241	1.16002e-05	Nonanal	8
INDEL	23	indel767726	2450218	0	G	GAAGA	0.103	-0.91497	0.218823	-982.652	0.0342609	3.45266e-05	Nonanal	8
INDEL	23	indel767727	2455884	0	AAGACCTGGACG	A	0.105	-0.972583	0.207722	-980.758	0.0149125	3.71187e-06	Nonanal	8
INDEL	23	indel767728	2456278	0	C	CT	0.106	-0.931218	0.216085	-982.259	0.0222589	1.99087e-05	Nonanal	8
SNP	23	23_2457561	2457561	0	C	T	0.107	-1.05316	0.215883	-968.832	0.0238687	1.46876e-06	Nonanal	8
SNP	23	23_2466221	2466221	0	T	C	0.103	-1.15521	0.212942	-966.078	0.0306947	9.3114e-08	Nonanal	8
SNP	23	23_2466686	2466686	0	C	T	0.109	-1.01771	0.2136	-969.229	0.0337958	2.52962e-06	Nonanal	8
INDEL	23	indel767735	2467306	0	G	GAC	0.112	-1.02004	0.206916	-979.617	0.0152965	1.14053e-06	Nonanal	8
SNP	23	23_2472680	2472680	1	C	G	0.115	-1.0092	0.204499	-968.43	0.0349642	1.11631e-06	Nonanal	8
INDEL	23	indel767743	2476554	0	TCACC	T	0.107	-1.02437	0.214998	-980.276	0.0225697	2.52033e-06	Nonanal	8
INDEL	23	indel767746	2479659	0	AGCTCCTCTGT	A	0.1	-1.02008	0.220769	-980.904	0.0240156	4.93898e-06	Nonanal	8
INDEL	23	indel767748	2482974	0	CAAT	C	0.108	-0.895428	0.209517	-982.46	0.0183745	2.32438e-05	Nonanal	8
SNP	23	23_2487863	2487863	0	G	A	0.104	-1.0581	0.218524	-968.974	0.0257498	1.74934e-06	Nonanal	8
INDEL	23	indel767753	2487897	0	AAATC	A	0.107	-0.895216	0.212935	-982.833	0.0127128	3.13326e-05	Nonanal	8
SNP	23	23_2488045	2488045	0	G	A	0.108	-1.00185	0.209875	-969.155	0.0368911	2.42417e-06	Nonanal	8
SNP	23	23_2488063	2488063	0	G	A	0.109	-1.0014	0.206472	-968.813	0.0360833	1.68332e-06	Nonanal	8
SNP	23	23_2489016	2489016	0	A	G	0.111	-1.0181	0.210029	-969.111	0.0152803	1.70446e-06	Nonanal	8
INDEL	23	indel767758	2495386	0	CGCCCCGCTCCCA	C	0.107	-0.947505	0.207817	-981.14	0.0267082	6.54052e-06	Nonanal	8
INDEL	23	indel767764	2498796	0	ACAC	A	0.111	-0.877529	0.208847	-982.655	0.0259197	3.16544e-05	Nonanal	8
SNP	23	23_2502601	2502601	0	T	C	0.11	-1.00531	0.202647	-968.35	0.0312646	9.83789e-07	Nonanal	8
INDEL	23	indel767774	2510451	0	AAAAAC	A	0.105	-0.946268	0.211964	-981.571	0.0250872	1.0051e-05	Nonanal	8
SNP	23	23_2514817	2514817	0	C	T	0.109	-1.02138	0.214775	-969.324	0.0292115	2.63895e-06	Nonanal	8
SNP	23	23_2515999	2515999	2	A	G	0.107	-1.04008	0.218421	-969.129	0.0455242	2.56225e-06	Nonanal	8
SNP	23	23_2518072	2518072	0	C	T	0.109	-1.05415	0.214683	-968.576	0.0322601	1.25891e-06	Nonanal	8
INDEL	23	indel767786	2522399	0	G	GT	0.106	-1.00024	0.215923	-980.857	0.0235557	4.67615e-06	Nonanal	8
SNP	23	23_2523737	2523737	0	G	A	0.108	-1.01313	0.213454	-969.249	0.0399604	2.75608e-06	Nonanal	8
SNP	23	23_2523883	2523883	0	A	C	0.108	-1.01491	0.213371	-969.283	0.0323612	2.62673e-06	Nonanal	8
SNP	23	23_2525125	2525125	0	C	T	0.106	-1.05481	0.217734	-968.807	0.0391259	1.72857e-06	Nonanal	8
INDEL	23	indel767789	2529928	0	G	GAT	0.105	-1.01519	0.216459	-980.629	0.0213391	3.57844e-06	Nonanal	8
INDEL	23	indel767790	2530268	0	A	AAGCTC	0.113	-0.933679	0.206518	-981.305	0.0269285	7.78284e-06	Nonanal	8
INDEL	23	indel767794	2534628	0	GACA	G	0.106	-1.04402	0.213047	-979.635	0.0237362	1.31502e-06	Nonanal	8
INDEL	23	indel767795	2534732	0	CG	C	0.11	-0.950773	0.211003	-981.392	0.0250082	8.3327e-06	Nonanal	8
INDEL	23	indel767796	2535029	0	GA	G	0.109	-0.866315	0.207195	-982.746	0.0252898	3.45514e-05	Nonanal	8
SNP	23	23_2544105	2544105	0	G	A	0.108	-1.03898	0.213936	-968.816	0.0330456	1.63184e-06	Nonanal	8
SNP	23	23_2544124	2544124	0	G	T	0.11	-1.04847	0.209693	-968.144	0.0329879	8.11816e-07	Nonanal	8
SNP	23	23_2547324	2547324	0	G	A	0.109	-1.04115	0.213159	-968.686	0.0330757	1.42684e-06	Nonanal	8
INDEL	23	indel767827	2549666	0	AG	A	0.107	-0.982065	0.212535	-980.965	0.0193083	4.93551e-06	Nonanal	8
SNP	23	23_2559647	2559647	16	C	T	0.127	-0.929443	0.191161	-968.9	0.0244941	1.58851e-06	Nonanal	8
INDEL	23	indel767848	2560656	0	TCAC	T	0.106	-0.918025	0.216141	-982.421	0.0303637	2.60465e-05	Nonanal	8
INDEL	23	indel767850	2564989	0	TA	T	0.111	-0.878	0.210177	-982.755	0.0259062	3.51039e-05	Nonanal	8
INDEL	23	indel767852	2566795	0	AG	A	0.107	-0.928576	0.213206	-982.057	0.0231107	1.62976e-05	Nonanal	8
SNP	23	23_2568392	2568392	0	C	T	0.105	-1.06503	0.217878	-968.625	0.0371133	1.40065e-06	Nonanal	8
SNP	23	23_2569103	2569103	0	G	A	0.108	-1.03881	0.216124	-969.121	0.026832	2.07237e-06	Nonanal	8
INDEL	23	indel767854	2571409	0	T	TG	0.104	-0.984134	0.217941	-981.342	0.0257763	7.9776e-06	Nonanal	8
INDEL	23	indel767885	2614072	0	CA	C	0.134	-0.786018	0.187824	-982.797	0.0201923	3.40128e-05	Nonanal	8
SNP	23	23_2615598	2615598	0	T	G	0.111	-0.994654	0.20949	-969.259	0.0381444	2.73535e-06	Nonanal	8
SNP	23	23_2616551	2616551	0	C	A	0.114	-1.04428	0.211911	-968.397	0.0414	1.1553e-06	Nonanal	8
SNP	23	23_2617859	2617859	1	A	G	0.115	-1.03072	0.209475	-968.4	0.0450788	1.19803e-06	Nonanal	8
SNP	23	23_2617881	2617881	1	G	A	0.115	-1.03072	0.209475	-968.4	0.0450788	1.19803e-06	Nonanal	8
SNP	23	23_2626572	2626572	0	G	A	0.074	-1.25849	0.245065	-967.25	0.0648004	4.13922e-07	Nonanal	8
SNP	23	23_2627287	2627287	8	G	A	0.064	-1.37151	0.245125	-964.991	0.0528634	3.75743e-08	Nonanal	8
SNP	23	23_2628282	2628282	0	G	C	0.074	-1.173	0.245828	-968.938	0.0716592	2.44624e-06	Nonanal	8
SNP	23	23_2628415	2628415	0	A	C	0.076	-1.25468	0.237992	-966.561	0.0696393	2.0656e-07	Nonanal	8
SNP	23	23_2628621	2628621	0	G	C	0.075	-1.1878	0.244036	-968.527	0.0639994	1.54909e-06	Nonanal	8
SNP	23	23_2631222	2631222	0	G	T	0.071	-1.19203	0.250051	-969.002	0.0603265	2.49855e-06	Nonanal	8
SNP	23	23_2641075	2641075	7	C	T	0.053	-1.43157	0.283533	-967.674	0.0638462	6.3724e-07	Nonanal	8
SNP	23	23_2645110	2645110	17	T	C	0.068	-1.31595	0.254124	-967.211	0.0395082	3.33038e-07	Nonanal	8
SNP	23	23_2645475	2645475	0	C	T	0.068	-1.32994	0.255614	-967.029	0.046592	2.94031e-07	Nonanal	8
SNP	23	23_2646153	2646153	1	T	G	0.069	-1.22037	0.249874	-968.62	0.0392478	1.42975e-06	Nonanal	8
INDEL	23	indel767909	2647113	0	CT	C	0.065	-1.30654	0.261295	-979.119	0.027375	8.07489e-07	Nonanal	8
SNP	23	23_2647116	2647116	0	C	G	0.065	-1.33653	0.265058	-967.805	0.0468222	6.58547e-07	Nonanal	8
SNP	23	23_2647638	2647638	2	G	C	0.063	-1.37681	0.262116	-966.833	0.0408198	2.28038e-07	Nonanal	8
SNP	23	23_2648003	2648003	0	G	A	0.065	-1.26832	0.266029	-969.105	0.0446083	2.49339e-06	Nonanal	8
SNP	23	23_2648167	2648167	0	C	T	0.066	-1.31214	0.259956	-967.732	0.0535844	6.41859e-07	Nonanal	8
SNP	23	23_2648885	2648885	0	G	C	0.066	-1.31471	0.263714	-968.083	0.0458994	8.72555e-07	Nonanal	8
SNP	23	23_2649082	2649082	0	G	A	0.067	-1.24612	0.258274	-968.835	0.0456382	1.89952e-06	Nonanal	8
SNP	23	23_2649945	2649945	0	C	T	0.066	-1.28745	0.258786	-968.123	0.0472745	9.18277e-07	Nonanal	8
SNP	23	23_2649974	2649974	0	G	A	0.065	-1.33653	0.265058	-967.805	0.0468222	6.58547e-07	Nonanal	8
SNP	23	23_2651182	2651182	0	T	C	0.065	-1.31949	0.26485	-968.158	0.0393575	8.8704e-07	Nonanal	8
SNP	23	23_2651979	2651979	1	G	A	0.065	-1.24822	0.262058	-969.044	0.0559196	2.54657e-06	Nonanal	8
SNP	23	23_2651980	2651980	1	C	A	0.065	-1.24822	0.262058	-969.044	0.0559196	2.54657e-06	Nonanal	8
SNP	23	23_2653195	2653195	0	G	A	0.064	-1.42956	0.266227	-966.18	0.0487998	1.2445e-07	Nonanal	8
SNP	23	23_2654447	2654447	1	G	A	0.067	-1.33521	0.262257	-967.545	0.0501986	5.16393e-07	Nonanal	8
SNP	23	23_2655274	2655274	0	G	A	0.066	-1.31481	0.263457	-968.119	0.0390292	8.5042e-07	Nonanal	8
SNP	23	23_2656960	2656960	0	C	T	0.067	-1.22638	0.252797	-968.737	0.0429727	1.67348e-06	Nonanal	8
SNP	23	23_2658411	2658411	0	G	A	0.067	-1.28263	0.257165	-968.065	0.0469316	8.63162e-07	Nonanal	8
SNP	23	23_2659324	2659324	0	C	T	0.067	-1.32533	0.257421	-967.219	0.0579912	3.87368e-07	Nonanal	8
SNP	23	23_2661729	2661729	0	C	T	0.066	-1.29956	0.263188	-968.287	0.0490576	1.10142e-06	Nonanal	8
SNP	23	23_2663761	2663761	0	G	A	0.066	-1.22077	0.249455	-968.543	0.0426535	1.36343e-06	Nonanal	8
SNP	23	23_2664473	2664473	0	C	T	0.065	-1.38944	0.265327	-966.797	0.0559098	2.47479e-07	Nonanal	8
SNP	23	23_2664937	2664937	0	A	C	0.066	-1.31471	0.263714	-968.083	0.0458994	8.72555e-07	Nonanal	8
SNP	23	23_2668012	2668012	0	G	A	0.065	-1.33653	0.265058	-967.805	0.0468222	6.58547e-07	Nonanal	8
SNP	23	23_2668127	2668127	0	A	T	0.067	-1.22579	0.257806	-969.164	0.0445689	2.65003e-06	Nonanal	8
INDEL	23	indel767932	2668728	0	A	AC	0.067	-1.19492	0.254471	-980.45	0.0348111	3.48466e-06	Nonanal	8
SNP	23	23_2669379	2669379	5	G	A	0.06	-1.32715	0.275533	-968.799	0.0561813	1.97477e-06	Nonanal	8
SNP	23	23_2670452	2670452	1	C	T	0.064	-1.35509	0.266107	-967.611	0.0415436	5.13691e-07	Nonanal	8
SNP	23	23_2670493	2670493	1	C	G	0.065	-1.30866	0.26408	-968.297	0.0380156	1.00971e-06	Nonanal	8
SNP	23	23_2670727	2670727	1	T	C	0.066	-1.21393	0.254134	-969.076	0.043294	2.38764e-06	Nonanal	8
SNP	23	23_2670842	2670842	4	G	A	0.061	-1.32241	0.261838	-967.722	0.0533012	6.32668e-07	Nonanal	8
SNP	23	23_2670969	2670969	1	C	T	0.064	-1.28392	0.262482	-968.466	0.0544029	1.37888e-06	Nonanal	8
SNP	23	23_2671140	2671140	1	T	C	0.066	-1.29535	0.25829	-967.971	0.0425982	7.53728e-07	Nonanal	8
SNP	23	23_2673971	2673971	1	C	G	0.063	-1.38395	0.268434	-967.242	0.0489264	3.73676e-07	Nonanal	8
SNP	23	23_2674707	2674707	1	C	T	0.07	-1.13805	0.237191	-968.928	0.0499184	2.15821e-06	Nonanal	8
INDEL	23	indel767943	2674993	0	CGTCT	C	0.064	-1.32846	0.262064	-978.846	0.0227578	5.73789e-07	Nonanal	8
SNP	23	23_2675250	2675250	0	G	A	0.063	-1.32324	0.268832	-968.372	0.0470327	1.18811e-06	Nonanal	8
SNP	23	23_2675754	2675754	0	G	T	0.066	-1.31486	0.264683	-968.136	0.0499432	9.51678e-07	Nonanal	8
SNP	23	23_2676091	2676091	0	T	A	0.066	-1.31471	0.263714	-968.083	0.0458994	8.72555e-07	Nonanal	8
SNP	23	23_2676179	2676179	1	G	A	0.066	-1.30819	0.263304	-968.145	0.0484634	9.48414e-07	Nonanal	8
SNP	23	23_2676556	2676556	0	C	T	0.067	-1.30067	0.261625	-968.241	0.035995	9.34032e-07	Nonanal	8
SNP	23	23_2676674	2676674	0	G	A	0.065	-1.40637	0.264887	-966.49	0.0479138	1.70328e-07	Nonanal	8
SNP	23	23_2677853	2677853	0	C	T	0.067	-1.27603	0.261085	-968.619	0.0376912	1.40597e-06	Nonanal	8
SNP	23	23_2678482	2678482	2	C	T	0.064	-1.32196	0.260562	-967.725	0.0391169	5.64194e-07	Nonanal	8
SNP	23	23_2678683	2678683	0	C	T	0.066	-1.31471	0.263714	-968.083	0.0458994	8.72555e-07	Nonanal	8
SNP	23	23_2681309	2681309	1	T	C	0.066	-1.33583	0.258426	-967.211	0.0445064	3.49103e-07	Nonanal	8
SNP	23	23_2681649	2681649	0	T	C	0.064	-1.32014	0.26765	-968.265	0.0559703	1.13079e-06	Nonanal	8
SNP	23	23_2683621	2683621	0	C	A	0.061	-1.44152	0.270429	-966.365	0.0510579	1.52631e-07	Nonanal	8
INDEL	23	indel767959	2683663	0	A	AT	0.061	-1.39004	0.266655	-978.132	0.0238769	2.78117e-07	Nonanal	8
INDEL	23	indel767960	2683857	0	GGCATCCACA	G	0.059	-1.3036	0.279749	-980.58	0.0385297	4.11681e-06	Nonanal	8
SNP	23	23_2685273	2685273	0	T	C	0.067	-1.31918	0.247969	-966.489	0.0417052	1.61234e-07	Nonanal	8
SNP	23	23_2687845	2687845	0	C	T	0.066	-1.33264	0.258993	-967.272	0.0516274	3.93343e-07	Nonanal	8
INDEL	23	indel767976	2687859	0	C	CAAA	0.069	-1.12679	0.247291	-981.136	0.0279567	6.62474e-06	Nonanal	8
SNP	23	23_2688293	2688293	0	T	C	0.066	-1.26825	0.258573	-968.493	0.0424163	1.29267e-06	Nonanal	8
SNP	23	23_2689022	2689022	0	C	T	0.066	-1.34278	0.263199	-967.535	0.0448508	4.89899e-07	Nonanal	8
SNP	23	23_2689710	2689710	0	A	T	0.064	-1.40793	0.266608	-966.603	0.0520899	1.97249e-07	Nonanal	8
SNP	23	23_2689711	2689711	0	T	A	0.064	-1.40793	0.266608	-966.603	0.0520899	1.97249e-07	Nonanal	8
SNP	23	23_2690382	2690382	0	A	C	0.065	-1.29174	0.266323	-968.651	0.0552482	1.68141e-06	Nonanal	8
SNP	23	23_2690383	2690383	0	A	T	0.065	-1.29174	0.266323	-968.651	0.0552482	1.68141e-06	Nonanal	8
SNP	23	23_2690411	2690411	0	C	T	0.065	-1.29174	0.266323	-968.651	0.0552482	1.68141e-06	Nonanal	8
SNP	23	23_2690746	2690746	0	T	A	0.063	-1.37029	0.268356	-967.464	0.0516814	4.79079e-07	Nonanal	8
SNP	23	23_2693471	2693471	0	A	G	0.066	-1.38188	0.258348	-966.256	0.0528806	1.38697e-07	Nonanal	8
SNP	23	23_2696556	2696556	4	G	A	0.061	-1.41725	0.272871	-967.036	0.0513584	3.0792e-07	Nonanal	8
SNP	23	23_2696568	2696568	2	T	C	0.063	-1.31692	0.263723	-968.07	0.0429428	8.37972e-07	Nonanal	8
SNP	23	23_2696682	2696682	0	G	A	0.064	-1.35749	0.266026	-967.553	0.0423081	4.87243e-07	Nonanal	8
INDEL	23	indel767981	2696689	0	TCTGCAGTCCCCA	T	0.062	-1.3779	0.265721	-978.25	0.0251509	3.19631e-07	Nonanal	8
SNP	23	23_2697282	2697282	0	C	T	0.072	-1.21535	0.241318	-967.861	0.0439389	6.78702e-07	Nonanal	8
SNP	23	23_2698017	2698017	1	T	C	0.071	-1.2775	0.248475	-967.265	0.0557007	4.01636e-07	Nonanal	8
SNP	23	23_2698426	2698426	0	G	A	0.067	-1.37133	0.261275	-966.79	0.0481704	2.32863e-07	Nonanal	8
SNP	23	23_2698574	2698574	0	C	T	0.066	-1.29089	0.258954	-968.06	0.0492468	8.73978e-07	Nonanal	8
SNP	23	23_2699645	2699645	0	C	T	0.067	-1.32566	0.262343	-967.729	0.0500732	6.24244e-07	Nonanal	8
SNP	23	23_2699653	2699653	0	T	C	0.067	-1.32566	0.262343	-967.729	0.0500732	6.24244e-07	Nonanal	8
SNP	23	23_2699783	2699783	0	T	C	0.065	-1.31654	0.265546	-968.147	0.0554628	9.98312e-07	Nonanal	8
SNP	23	23_2700051	2700051	0	G	A	0.066	-1.32061	0.259304	-967.516	0.0533203	5.12177e-07	Nonanal	8
INDEL	23	indel767985	2701325	0	G	GT	0.064	-1.39704	0.262529	-977.53	0.02911	1.5911e-07	Nonanal	8
SNP	23	23_2701344	2701344	1	A	G	0.065	-1.28979	0.261002	-968.273	0.0480477	1.08048e-06	Nonanal	8
SNP	23	23_2701362	2701362	0	C	T	0.064	-1.42319	0.266787	-966.336	0.0516068	1.49457e-07	Nonanal	8
SNP	23	23_2701363	2701363	0	A	C	0.064	-1.42319	0.266787	-966.336	0.0516068	1.49457e-07	Nonanal	8
INDEL	23	indel767986	2701519	0	TCCACAAA	T	0.065	-1.36806	0.25581	-977.413	0.0275799	1.38643e-07	Nonanal	8
INDEL	23	indel767987	2701527	0	TG	T	0.065	-1.36806	0.25581	-977.413	0.0275799	1.38643e-07	Nonanal	8
INDEL	23	indel767988	2701537	0	G	GC	0.065	-1.36806	0.25581	-977.413	0.0275799	1.38643e-07	Nonanal	8
INDEL	23	indel767989	2701538	0	AGGGATTT	A	0.064	-1.35349	0.263216	-978.361	0.0347292	3.98131e-07	Nonanal	8
SNP	23	23_2701548	2701548	0	A	G	0.066	-1.37697	0.258253	-966.379	0.0475266	1.51563e-07	Nonanal	8
INDEL	23	indel767990	2701551	0	TCCAGCTGCTCTAGAG	T	0.063	-1.34396	0.264681	-978.703	0.0315854	5.50096e-07	Nonanal	8
SNP	23	23_2701602	2701602	0	A	G	0.064	-1.35273	0.267024	-967.664	0.050618	5.85848e-07	Nonanal	8
SNP	23	23_2701621	2701621	0	T	C	0.064	-1.35273	0.267024	-967.664	0.050618	5.85848e-07	Nonanal	8
SNP	23	23_2701629	2701629	0	G	A	0.063	-1.35115	0.268229	-967.836	0.0459797	6.75447e-07	Nonanal	8
SNP	23	23_2701632	2701632	0	T	C	0.063	-1.35115	0.268229	-967.836	0.0459797	6.75447e-07	Nonanal	8
INDEL	23	indel767991	2701700	0	ACCCAGTGCCCATTAATGTGC	A	0.066	-1.31622	0.259888	-978.782	0.0301026	5.87258e-07	Nonanal	8
SNP	23	23_2701729	2701729	0	C	T	0.067	-1.32566	0.262343	-967.729	0.0500732	6.24244e-07	Nonanal	8
SNP	23	23_2702081	2702081	0	A	C	0.064	-1.38289	0.266236	-967.04	0.0509209	3.07332e-07	Nonanal	8
SNP	23	23_2702087	2702087	0	A	G	0.064	-1.38289	0.266236	-967.04	0.0509209	3.07332e-07	Nonanal	8
INDEL	23	indel767993	2702323	0	AAT	A	0.068	-1.24039	0.255941	-979.864	0.0253478	1.70634e-06	Nonanal	8
SNP	23	23_2703170	2703170	1	A	G	0.064	-1.33178	0.267392	-968.096	0.0470722	8.93079e-07	Nonanal	8
SNP	23	23_2703173	2703173	1	C	T	0.064	-1.33178	0.267392	-968.096	0.0470722	8.93079e-07	Nonanal	8
SNP	23	23_2703318	2703318	1	C	G	0.066	-1.27835	0.263781	-968.759	0.0429449	1.71415e-06	Nonanal	8
SNP	23	23_2705734	2705734	1	A	G	0.069	-1.19281	0.247594	-968.764	0.0624347	1.96585e-06	Nonanal	8
SNP	23	23_2705930	2705930	0	T	C	0.067	-1.27788	0.260399	-968.583	0.0325194	1.27654e-06	Nonanal	8
SNP	23	23_2707708	2707708	0	C	T	0.064	-1.3014	0.266597	-968.628	0.039467	1.44666e-06	Nonanal	8
SNP	23	23_2709596	2709596	0	C	T	0.062	-1.37703	0.270144	-967.509	0.0512519	5.00761e-07	Nonanal	8
SNP	23	23_2709730	2709730	0	G	A	0.064	-1.35273	0.267024	-967.664	0.050618	5.85848e-07	Nonanal	8
SNP	23	23_2711270	2711270	0	G	A	0.066	-1.34954	0.258656	-966.931	0.0500606	2.72965e-07	Nonanal	8
SNP	23	23_2711501	2711501	0	A	T	0.066	-1.40948	0.263466	-966.242	0.0541852	1.38089e-07	Nonanal	8
SNP	23	23_2713427	2713427	1	A	T	0.063	-1.29891	0.26345	-968.399	0.0396179	1.14165e-06	Nonanal	8
INDEL	23	indel768002	2713468	0	GC	G	0.069	-1.09362	0.240159	-981.1	0.0325985	6.70856e-06	Nonanal	8
SNP	23	23_2713485	2713485	0	T	C	0.065	-1.25128	0.256693	-968.538	0.0552906	1.49544e-06	Nonanal	8
SNP	23	23_2713546	2713546	0	C	T	0.067	-1.23995	0.257715	-968.907	0.0444193	2.02592e-06	Nonanal	8
SNP	23	23_2713595	2713595	0	C	T	0.067	-1.30417	0.261898	-968.123	0.0443554	8.9727e-07	Nonanal	8
SNP	23	23_2713721	2713721	0	T	C	0.059	-1.35145	0.273273	-968.323	0.0402343	1.06093e-06	Nonanal	8
SNP	23	23_2713722	2713722	0	G	A	0.059	-1.35145	0.273273	-968.323	0.0402343	1.06093e-06	Nonanal	8
SNP	23	23_2714431	2714431	0	G	A	0.065	-1.3298	0.265561	-967.953	0.0491385	7.82544e-07	Nonanal	8
SNP	23	23_2714623	2714623	0	C	T	0.066	-1.31471	0.263714	-968.083	0.0458994	8.72555e-07	Nonanal	8
SNP	23	23_2715245	2715245	0	G	C	0.063	-1.37291	0.268153	-967.44	0.045788	4.47363e-07	Nonanal	8
INDEL	23	indel768004	2716575	0	ATT	A	0.072	-1.20089	0.242542	-979.336	0.0287591	1.02698e-06	Nonanal	8
INDEL	23	indel768006	2717393	0	GT	G	0.065	-1.30654	0.261295	-979.119	0.027375	8.07489e-07	Nonanal	8
SNP	23	23_2717949	2717949	0	C	T	0.063	-1.31862	0.268795	-968.423	0.0507473	1.28715e-06	Nonanal	8
SNP	23	23_2718182	2718182	0	G	C	0.066	-1.33746	0.259455	-967.19	0.0574286	3.7511e-07	Nonanal	8
SNP	23	23_2718459	2718459	1	C	T	0.072	-1.17553	0.238008	-968.363	0.0392977	1.09453e-06	Nonanal	8
SNP	23	23_2718500	2718500	0	A	G	0.071	-1.19202	0.239207	-968.138	0.0410371	8.81822e-07	Nonanal	8
SNP	23	23_2719199	2719199	0	T	C	0.066	-1.33416	0.263514	-967.698	0.0480056	5.9463e-07	Nonanal	8
SNP	23	23_2719201	2719201	0	G	C	0.066	-1.33416	0.263514	-967.698	0.0480056	5.9463e-07	Nonanal	8
INDEL	23	indel768215	2994813	0	C	CAT	0.208	-0.647831	0.155172	-982.512	0.063765	3.54795e-05	Nonanal	8
INDEL	23	indel768216	2994896	0	C	CT	0.208	-0.657061	0.155958	-982.355	0.0656658	3.01672e-05	Nonanal	8
INDEL	33	indel794222	965814	0	CT	C	0.053	-1.28661	0.286046	-981.328	0.0350266	8.64082e-06	Nonanal	8
INDEL	33	indel794223	965819	0	A	ATG	0.055	-1.29337	0.283651	-981.043	0.0369726	6.52882e-06	Nonanal	8
INDEL	5	indel489825	50772300	0	TGG	T	0.078	0.0222248	0.00514623	848.362	1e-05	1.8974e-05	Decanal	9
INDEL	8	indel576723	16713955	0	G	GT	0.307	-0.0125222	0.00296424	847.974	1e-05	2.85196e-05	Decanal	9
INDEL	8	indel576749	16726134	0	GT	G	0.281	-0.0130683	0.00305451	848.195	1e-05	2.26078e-05	Decanal	9
INDEL	8	indel576787	16744677	0	G	GCA	0.203	-0.0146539	0.0033638	848.519	1e-05	1.60847e-05	Decanal	9
INDEL	8	indel576788	16744681	0	ACG	A	0.203	-0.0146539	0.0033638	848.519	1e-05	1.60847e-05	Decanal	9
SNP	8	8_16752280	16752280	17	G	A	0.233	-0.0149964	0.00306808	840.355	1e-05	1.38435e-06	Decanal	9
SNP	13	13_3910102	3910102	1	A	C	0.401	-0.0151758	0.0030209	840.995	1e-05	7.12267e-07	Decanal	9
INDEL	13	indel671311	3942256	0	GAC	G	0.319	-0.0133926	0.00317198	847.964	1e-05	2.87973e-05	Decanal	9
INDEL	13	indel671324	3953899	0	CAGG	C	0.393	-0.0133164	0.00306885	848.447	1e-05	1.73439e-05	Decanal	9
SNP	13	13_3955612	3955612	0	C	A	0.4	-0.015219	0.00299564	841.268	1e-05	5.36889e-07	Decanal	9
SNP	13	13_3969544	3969544	0	C	G	0.312	-0.0152341	0.00312918	840.264	1e-05	1.52103e-06	Decanal	9
SNP	13	13_3992864	3992864	0	T	C	0.41	-0.014467	0.00301888	839.913	1e-05	2.19188e-06	Decanal	9
SNP	13	13_3994098	3994098	0	C	T	0.42	-0.0149139	0.0028802	841.744	1e-05	3.28109e-07	Decanal	9
SNP	13	13_3994671	3994671	0	T	C	0.403	-0.014495	0.00296436	840.364	1e-05	1.37175e-06	Decanal	9
SNP	13	13_3996881	3996881	5	G	T	0.367	-0.0148091	0.00311842	839.716	1e-05	2.69093e-06	Decanal	9
INDEL	13	indel671382	4023406	0	G	GC	0.307	-0.0131024	0.00307453	848.126	1e-05	2.43095e-05	Decanal	9
INDEL	13	indel671395	4029804	0	ATTC	A	0.296	-0.0134502	0.0031517	848.15	1e-05	2.36839e-05	Decanal	9
INDEL	13	indel671436	4063761	0	T	TGCAAAAC	0.268	-0.0150343	0.00325507	849.651	1e-05	4.92851e-06	Decanal	9
SNP	13	13_4065198	4065198	1	G	T	0.273	-0.0158058	0.00325705	840.192	1e-05	1.63962e-06	Decanal	9
SNP	13	13_4070049	4070049	0	A	G	0.289	-0.0157552	0.00316006	840.815	1e-05	8.58554e-07	Decanal	9
SNP	13	13_4070119	4070119	0	C	T	0.29	-0.0156384	0.0031458	840.746	1e-05	9.22154e-07	Decanal	9
INDEL	13	indel671439	4070387	0	T	TGTGCAGCTGTATCGCTACCA	0.34	-0.0133745	0.00304116	848.694	1e-05	1.33934e-05	Decanal	9
INDEL	13	indel671441	4073506	0	ACTT	A	0.309	-0.0145539	0.00310247	849.973	1e-05	3.52143e-06	Decanal	9
INDEL	13	indel671442	4073533	0	G	GCAGTTCCTAC	0.291	-0.0146504	0.00318536	849.565	1e-05	5.3907e-06	Decanal	9
SNP	13	13_4073562	4073562	0	G	T	0.288	-0.0156294	0.00318632	840.436	1e-05	1.27312e-06	Decanal	9
SNP	13	13_4076372	4076372	3	T	C	0.321	-0.0145947	0.00302033	840.096	1e-05	1.81071e-06	Decanal	9
INDEL	13	indel671449	4079005	0	CTGCTACG	C	0.289	-0.014071	0.00321256	848.619	1e-05	1.4494e-05	Decanal	9
INDEL	13	indel671465	4097597	0	AAAG	A	0.296	-0.0136667	0.00315743	848.402	1e-05	1.81819e-05	Decanal	9
SNP	13	13_4108996	4108996	22	T	G	0.245	-0.0152608	0.00321273	839.721	1e-05	2.67582e-06	Decanal	9
SNP	13	13_4120204	4120204	3	T	C	0.272	-0.015188	0.00319148	839.761	1e-05	2.5665e-06	Decanal	9
SNP	13	13_4120603	4120603	3	C	A	0.279	-0.0149309	0.00309165	840.084	1e-05	1.83449e-06	Decanal	9
SNP	13	13_4122637	4122637	9	A	G	0.369	-0.0149028	0.00288042	841.722	1e-05	3.35315e-07	Decanal	9
SNP	13	13_4125139	4125139	1	G	A	0.271	-0.0160928	0.00328342	840.417	1e-05	1.29756e-06	Decanal	9
INDEL	13	indel671483	4125175	0	G	GT	0.271	-0.0145376	0.00328059	848.837	1e-05	1.15377e-05	Decanal	9
INDEL	13	indel671488	4132005	0	GCACC	G	0.315	-0.014168	0.0030957	849.465	1e-05	5.9813e-06	Decanal	9
INDEL	13	indel684118	16436648	0	CCA	C	0.306	0.0132092	0.00306586	848.319	1e-05	1.98355e-05	Decanal	9
INDEL	1	indel48036	57226733	0	GC	G	0.073	0.309426	0.0674735	-387.384	0.0170663	5.75815e-06	Octadecanal	10
INDEL	1	indel48108	57297907	0	ATC	A	0.095	0.250052	0.0600308	-389.162	0.0163137	3.67833e-05	Octadecanal	10
INDEL	1	indel62561	71832665	0	G	GA	0.115	0.216351	0.0518902	-389.323	1e-05	3.61666e-05	Octadecanal	10
INDEL	1	indel62616	71861514	0	G	GCCTCC	0.111	0.229702	0.0537837	-388.91	1e-05	2.34308e-05	Octadecanal	10
INDEL	1	indel62617	71861531	0	TGTGAG	T	0.111	0.229702	0.0537837	-388.91	1e-05	2.34308e-05	Octadecanal	10
INDEL	1	indel64240	76359901	0	GAA	G	0.091	0.251941	0.0589457	-388.897	1e-05	2.31021e-05	Octadecanal	10
INDEL	1	indel64486	77356385	0	AAC	A	0.105	0.229504	0.0546914	-389.214	1e-05	3.22561e-05	Octadecanal	10
INDEL	1	indel64495	77364024	0	GGTGTA	G	0.1	0.248284	0.0554354	-388.035	1e-05	9.36623e-06	Octadecanal	10
INDEL	1	indel64511	77374911	0	CTT	C	0.096	0.276043	0.0591132	-387.197	1e-05	3.90774e-06	Octadecanal	10
SNP	1	1_77517964	77517964	3	C	T	0.096	0.276147	0.0571826	-378.991	1e-05	1.84606e-06	Octadecanal	10
INDEL	1	indel64801	77554363	0	GT	G	0.094	0.245691	0.0587188	-389.263	1e-05	3.39654e-05	Octadecanal	10
INDEL	1	indel64802	77554368	0	AATGT	A	0.094	0.245691	0.0587188	-389.263	1e-05	3.39654e-05	Octadecanal	10
INDEL	1	indel64816	77562088	0	TTGACAGATTTTTTTCATTTTTATTTTAC	T	0.104	0.255461	0.0571607	-388.076	1e-05	9.77987e-06	Octadecanal	10
INDEL	1	indel64835	77577582	0	TTAAA	T	0.108	0.238155	0.0555664	-388.848	1e-05	2.19485e-05	Octadecanal	10
INDEL	1	indel65060	77747305	0	A	AT	0.107	0.234275	0.0561155	-389.301	1e-05	3.53358e-05	Octadecanal	10
INDEL	1	indel65061	77747309	0	T	TAAAGGAC	0.109	0.232124	0.055781	-389.355	1e-05	3.74183e-05	Octadecanal	10
INDEL	1	indel65088	77767789	0	A	ACTCATTTCC	0.111	0.260152	0.0551317	-386.978	1e-05	3.10739e-06	Octadecanal	10
SNP	2	2_43974692	43974692	4	C	A	0.125	0.251242	0.0528168	-379.322	1e-05	2.60498e-06	Octadecanal	10
INDEL	2	indel196354	43987058	0	A	AGACTCTCTG	0.142	0.213752	0.0509861	-389.226	0.000357934	3.28064e-05	Octadecanal	10
INDEL	2	indel229332	89398193	0	A	AGCAAACTTGTTGAAGTTTG	0.162	0.2013	0.0469597	-388.529	0.0387893	2.18822e-05	Octadecanal	10
SNP	2	2_116746138	116746138	0	T	C	0.106	-0.273606	0.056356	-378.681	0.0242411	1.63153e-06	Octadecanal	10
SNP	2	2_116861588	116861588	2	G	A	0.099	-0.278046	0.0549458	-377.713	0.0248143	5.97038e-07	Octadecanal	10
INDEL	2	indel253494	116884256	0	AG	A	0.12	-0.223186	0.0530601	-388.997	0.0159549	3.09184e-05	Octadecanal	10
SNP	2	2_116915795	116915795	1	C	T	0.113	-0.262633	0.0529114	-378.219	0.0163733	9.62729e-07	Octadecanal	10
SNP	4	4_8737102	8737102	7	T	C	0.472	-0.168957	0.0343036	-378.498	0.00443909	1.16075e-06	Octadecanal	10
SNP	4	4_8737103	8737103	7	G	A	0.472	-0.168957	0.0343036	-378.498	0.00443909	1.16075e-06	Octadecanal	10
INDEL	8	indel580550	21893333	0	GGGATGTGTGCT	G	0.063	0.316339	0.0734085	-388.479	0.0297196	1.98321e-05	Octadecanal	10
INDEL	8	indel580551	21893354	0	G	GA	0.063	0.316339	0.0734085	-388.479	0.0297196	1.98321e-05	Octadecanal	10
INDEL	14	indel690049	4555092	0	C	CAG	0.097	0.25392	0.0593351	-388.557	0.0386231	2.25778e-05	Octadecanal	10
SNP	14	14_4558891	4558891	0	G	A	0.116	0.254645	0.0517741	-378.577	1e-05	1.20058e-06	Octadecanal	10
INDEL	14	indel690605	5120641	0	G	GTT	0.163	0.200523	0.0468545	-388.76	0.00949191	2.25523e-05	Octadecanal	10
INDEL	14	indel690645	5158664	0	CCTT	C	0.184	0.191478	0.0447756	-388.867	0.00152652	2.28766e-05	Octadecanal	10
SNP	20	20_6958565	6958565	7	C	T	0.27	0.183349	0.0366364	-378.17	1e-05	7.87233e-07	Octadecanal	10
Red words represent significant variants.
Blue words represent suggestive variants used to analyze comparisons of relative content between genotypes within aldehyde-related loci.

## Sheet: snp.total aldehydes
Table S1B. Annotated genes nearest to or harboring suggestive SNPs for total aldehydes
#Uploaded_variation	Location	Allele	Consequence	IMPACT	SYMBOL	Gene	Feature_type	Feature	BIOTYPE	EXON	INTRON	HGVSc	HGVSp	cDNA_position	CDS_position	Protein_position	Amino_acids	Codons	Existing_variation	DISTANCE	STRAND	FLAGS	SYMBOL_SOURCE	HGNC_ID	MANE_SELECT	MANE_PLUS_CLINICAL	TSL	APPRIS	SIFT	CLIN_SIG	SOMATIC	PHENO
.	1:17733735-17733735	A	downstream_gene_variant	MODIFIER	-	ENSGALG00000048715	Transcript	ENSGALT00000106128.1	lncRNA	-	-	-	-	-	-	-	-	-	-	10554	-1	-	-	-	-	-	-	-	-	-	-	-
.	1:17839697-17839697	G	upstream_gene_variant	MODIFIER	-	ENSGALG00000048715	Transcript	ENSGALT00000106128.1	lncRNA	-	-	-	-	-	-	-	-	-	rs314953050	57957	-1	-	-	-	-	-	-	-	-	-	-	-
.	1:18108797-18108797	C	upstream_gene_variant	MODIFIER	-	ENSGALG00000051371	Transcript	ENSGALT00000102757.1	lncRNA	-	-	-	-	-	-	-	-	-	rs794631993	64833	1	-	-	-	-	-	-	-	-	-	-	-
.	13:18443652-18443652	C	downstream_gene_variant	MODIFIER	LARS1	ENSGALG00000007494	Transcript	ENSGALT00000012114.6	protein_coding	-	-	-	-	-	-	-	-	-	rs314161058	57039	-1	-	HGNC	HGNC:6512	-	-	-	P1	-	-	-	-
.	13:18443652-18443652	C	upstream_gene_variant	MODIFIER	-	ENSGALG00000007516	Transcript	ENSGALT00000012154.6	protein_coding	-	-	-	-	-	-	-	-	-	rs314161058	81285	1	-	-	-	-	-	-	P1	-	-	-	-
.	13:18443652-18443652	C	downstream_gene_variant	MODIFIER	GRXCR2	ENSGALG00000045847	Transcript	ENSGALT00000085373.2	protein_coding	-	-	-	-	-	-	-	-	-	rs314161058	22858	-1	-	HGNC	HGNC:33862	-	-	-	P1	-	-	-	-
.	13:18443652-18443652	C	upstream_gene_variant	MODIFIER	SH3RF2	ENSGALG00000043904	Transcript	ENSGALT00000090177.2	protein_coding	-	-	-	-	-	-	-	-	-	rs314161058	34553	1	-	HGNC	HGNC:26299	-	-	-	P1	-	-	-	-
.	13:18443652-18443652	C	downstream_gene_variant	MODIFIER	-	ENSGALG00000052007	Transcript	ENSGALT00000090666.1	lncRNA	-	-	-	-	-	-	-	-	-	rs314161058	9018	-1	-	-	-	-	-	-	-	-	-	-	-
.	13:18443652-18443652	C	intron_variant,non_coding_transcript_variant	MODIFIER	-	ENSGALG00000054654	Transcript	ENSGALT00000090925.1	lncRNA	-	1/1	-	-	-	-	-	-	-	rs314161058	-	-1	-	-	-	-	-	-	-	-	-	-	-
.	13:18443652-18443652	C	upstream_gene_variant	MODIFIER	-	ENSGALG00000049639	Transcript	ENSGALT00000093441.1	lncRNA	-	-	-	-	-	-	-	-	-	rs314161058	28161	-1	-	-	-	-	-	-	-	-	-	-	-
.	13:18443652-18443652	C	downstream_gene_variant	MODIFIER	-	ENSGALG00000052007	Transcript	ENSGALT00000096407.1	lncRNA	-	-	-	-	-	-	-	-	-	rs314161058	8531	-1	-	-	-	-	-	-	-	-	-	-	-
.	13:18443652-18443652	C	upstream_gene_variant	MODIFIER	-	ENSGALG00000049639	Transcript	ENSGALT00000098375.1	lncRNA	-	-	-	-	-	-	-	-	-	rs314161058	21874	-1	-	-	-	-	-	-	-	-	-	-	-
.	13:18443652-18443652	C	downstream_gene_variant	MODIFIER	-	ENSGALG00000052007	Transcript	ENSGALT00000100415.1	lncRNA	-	-	-	-	-	-	-	-	-	rs314161058	9017	-1	-	-	-	-	-	-	-	-	-	-	-
.	13:18443652-18443652	C	intron_variant,non_coding_transcript_variant	MODIFIER	-	ENSGALG00000054654	Transcript	ENSGALT00000102792.1	lncRNA	-	1/1	-	-	-	-	-	-	-	rs314161058	-	-1	-	-	-	-	-	-	-	-	-	-	-
.	13:18443652-18443652	C	downstream_gene_variant	MODIFIER	LARS1	ENSGALG00000007494	Transcript	ENSGALT00000104118.1	protein_coding	-	-	-	-	-	-	-	-	-	rs314161058	55290	-1	-	HGNC	HGNC:6512	-	-	-	-	-	-	-	-
.	22:4319802-4319802	T	downstream_gene_variant	MODIFIER	LRRTM4	ENSGALG00000000476	Transcript	ENSGALT00000000646.5	protein_coding	-	-	-	-	-	-	-	-	-	-	90226	-1	-	HGNC	HGNC:19411	-	-	-	P1	-	-	-	-
.	22:4319802-4319802	T	non_coding_transcript_exon_variant	MODIFIER	-	ENSGALG00000047306	Transcript	ENSGALT00000091499.1	lncRNA	2/3	-	-	-	2034	-	-	-	-	-	-	-1	-	-	-	-	-	-	-	-	-	-	-
.	22:4319802-4319802	T	non_coding_transcript_exon_variant	MODIFIER	-	ENSGALG00000047306	Transcript	ENSGALT00000096005.1	lncRNA	2/3	-	-	-	2034	-	-	-	-	-	-	-1	-	-	-	-	-	-	-	-	-	-	-
.	22:4319802-4319802	T	non_coding_transcript_exon_variant	MODIFIER	-	ENSGALG00000047306	Transcript	ENSGALT00000098726.1	lncRNA	2/3	-	-	-	2034	-	-	-	-	-	-	-1	-	-	-	-	-	-	-	-	-	-	-
.	28:2905657-2905657	T	upstream_gene_variant	MODIFIER	POLRMT	ENSGALG00000001377	Transcript	ENSGALT00000002098.6	protein_coding	-	-	-	-	-	-	-	-	-	rs732030869	91579	-1	-	HGNC	HGNC:9200	-	-	-	P1	-	-	-	-
.	28:2905657-2905657	T	intron_variant	MODIFIER	PTBP1	ENSGALG00000001962	Transcript	ENSGALT00000003039.7	protein_coding	-	1/13	-	-	-	-	-	-	-	rs732030869	-	1	-	EntrezGene	-	-	-	-	A2	-	-	-	-
.	28:2905657-2905657	T	downstream_gene_variant	MODIFIER	MED16	ENSGALG00000001978	Transcript	ENSGALT00000003081.6	protein_coding	-	-	-	-	-	-	-	-	-	rs732030869	25772	-1	-	HGNC	HGNC:17556	-	-	-	A2	-	-	-	-
.	28:2905657-2905657	T	downstream_gene_variant	MODIFIER	R3HDM4	ENSGALG00000001998	Transcript	ENSGALT00000003109.6	protein_coding	-	-	-	-	-	-	-	-	-	rs732030869	36532	-1	-	HGNC	HGNC:28270	-	-	-	P1	-	-	-	-
.	28:2905657-2905657	T	downstream_gene_variant	MODIFIER	TMEM259	ENSGALG00000002029	Transcript	ENSGALT00000003154.6	protein_coding	-	-	-	-	-	-	-	-	-	rs732030869	83720	-1	-	HGNC	HGNC:17039	-	-	-	P5	-	-	-	-
.	28:2905657-2905657	T	upstream_gene_variant	MODIFIER	GRIN3B	ENSGALG00000026241	Transcript	ENSGALT00000044002.3	protein_coding	-	-	-	-	-	-	-	-	-	rs732030869	78627	1	-	HGNC	HGNC:16768	-	-	-	P1	-	-	-	-
.	28:2905657-2905657	T	upstream_gene_variant	MODIFIER	ARID3A	ENSGALG00000026231	Transcript	ENSGALT00000044479.3	protein_coding	-	-	-	-	-	-	-	-	-	rs732030869	43578	1	-	HGNC	HGNC:3031	-	-	-	P1	-	-	-	-
.	28:2905657-2905657	T	upstream_gene_variant	MODIFIER	U6	ENSGALG00000053341	Transcript	ENSGALT00000044664.2	snRNA	-	-	-	-	-	-	-	-	-	rs732030869	95576	1	-	RFAM	-	-	-	-	-	-	-	-	-
.	28:2905657-2905657	T	upstream_gene_variant	MODIFIER	CFD	ENSGALG00000040832	Transcript	ENSGALT00000047341.2	protein_coding	-	-	-	-	-	-	-	-	-	rs732030869	22394	1	-	HGNC	HGNC:2771	-	-	-	A2	-	-	-	-
.	28:2905657-2905657	T	upstream_gene_variant	MODIFIER	-	ENSGALG00000035762	Transcript	ENSGALT00000050800.2	protein_coding	-	-	-	-	-	-	-	-	-	rs732030869	54785	-1	-	-	-	-	-	-	P1	-	-	-	-
.	28:2905657-2905657	T	upstream_gene_variant	MODIFIER	RNF126	ENSGALG00000042948	Transcript	ENSGALT00000062295.3	protein_coding	-	-	-	-	-	-	-	-	-	rs732030869	76345	-1	-	EntrezGene	-	-	-	-	P1	-	-	-	-
.	28:2905657-2905657	T	upstream_gene_variant	MODIFIER	WDR18	ENSGALG00000021637	Transcript	ENSGALT00000062408.2	protein_coding	-	-	-	-	-	-	-	-	-	rs732030869	65733	1	-	EntrezGene	-	-	-	-	-	-	-	-	-
.	28:2905657-2905657	T	downstream_gene_variant	MODIFIER	FGF22	ENSGALG00000041822	Transcript	ENSGALT00000068911.2	protein_coding	-	-	-	-	-	-	-	-	-	rs732030869	88362	1	-	HGNC	HGNC:3679	-	-	-	P1	-	-	-	-
.	28:2905657-2905657	T	downstream_gene_variant	MODIFIER	PLPPR3	ENSGALG00000038529	Transcript	ENSGALT00000070015.2	protein_coding	-	-	-	-	-	-	-	-	-	rs732030869	17683	-1	-	HGNC	HGNC:23497	-	-	-	P1	-	-	-	-
.	28:2905657-2905657	T	downstream_gene_variant	MODIFIER	MED16	ENSGALG00000001978	Transcript	ENSGALT00000072682.2	protein_coding	-	-	-	-	-	-	-	-	-	rs732030869	26460	-1	-	HGNC	HGNC:17556	-	-	-	-	-	-	-	-
.	28:2905657-2905657	T	upstream_gene_variant	MODIFIER	WDR18	ENSGALG00000021637	Transcript	ENSGALT00000073133.2	protein_coding	-	-	-	-	-	-	-	-	-	rs732030869	65733	1	-	EntrezGene	-	-	-	-	-	-	-	-	-
.	28:2905657-2905657	T	downstream_gene_variant	MODIFIER	FSTL3	ENSGALG00000042356	Transcript	ENSGALT00000075655.2	protein_coding	-	-	-	-	-	-	-	-	-	rs732030869	61633	1	-	HGNC	HGNC:3973	-	-	-	A2	-	-	-	-
.	28:2905657-2905657	T	downstream_gene_variant	MODIFIER	PALM	ENSGALG00000026055	Transcript	ENSGALT00000077739.2	protein_coding	-	-	-	-	-	-	-	-	-	rs732030869	41099	1	-	EntrezGene	-	-	-	-	-	-	-	-	-
.	28:2905657-2905657	T	intron_variant	MODIFIER	PTBP1	ENSGALG00000001962	Transcript	ENSGALT00000082242.2	protein_coding	-	2/13	-	-	-	-	-	-	-	rs732030869	-	1	-	EntrezGene	-	-	-	-	A2	-	-	-	-
.	28:2905657-2905657	T	downstream_gene_variant	MODIFIER	-	ENSGALG00000044985	Transcript	ENSGALT00000084105.2	protein_coding	-	-	-	-	-	-	-	-	-	rs732030869	34380	1	-	-	-	-	-	-	A2	-	-	-	-
.	28:2905657-2905657	T	upstream_gene_variant	MODIFIER	WDR18	ENSGALG00000021637	Transcript	ENSGALT00000086691.2	protein_coding	-	-	-	-	-	-	-	-	-	rs732030869	65733	1	-	EntrezGene	-	-	-	-	P1	-	-	-	-
.	28:2905657-2905657	T	downstream_gene_variant	MODIFIER	PALM	ENSGALG00000026055	Transcript	ENSGALT00000087515.2	protein_coding	-	-	-	-	-	-	-	-	-	rs732030869	41085	1	-	EntrezGene	-	-	-	-	P1	-	-	-	-
.	28:2905657-2905657	T	intron_variant	MODIFIER	PTBP1	ENSGALG00000001962	Transcript	ENSGALT00000089925.2	protein_coding	-	2/14	-	-	-	-	-	-	-	rs732030869	-	1	-	EntrezGene	-	-	-	-	P5	-	-	-	-
.	28:2905657-2905657	T	upstream_gene_variant	MODIFIER	RNF126	ENSGALG00000042948	Transcript	ENSGALT00000090004.2	protein_coding	-	-	-	-	-	-	-	-	-	rs732030869	77120	-1	-	EntrezGene	-	-	-	-	-	-	-	-	-
.	28:2905657-2905657	T	upstream_gene_variant	MODIFIER	CFD	ENSGALG00000040832	Transcript	ENSGALT00000090556.1	protein_coding	-	-	-	-	-	-	-	-	-	rs732030869	22394	1	-	HGNC	HGNC:2771	-	-	-	A2	-	-	-	-
.	28:2905657-2905657	T	upstream_gene_variant	MODIFIER	U6	ENSGALG00000054334	Transcript	ENSGALT00000090993.1	snRNA	-	-	-	-	-	-	-	-	-	rs732030869	35112	1	-	RFAM	-	-	-	-	-	-	-	-	-
.	28:2905657-2905657	T	downstream_gene_variant	MODIFIER	TMEM259	ENSGALG00000002029	Transcript	ENSGALT00000094769.1	protein_coding	-	-	-	-	-	-	-	-	-	rs732030869	83720	-1	-	HGNC	HGNC:17039	-	-	-	A2	-	-	-	-
.	28:2905657-2905657	T	upstream_gene_variant	MODIFIER	-	ENSGALG00000047867	Transcript	ENSGALT00000095727.1	miRNA	-	-	-	-	-	-	-	-	-	rs732030869	19212	1	-	-	-	-	-	-	-	-	-	-	-
.	28:2905657-2905657	T	upstream_gene_variant	MODIFIER	U6	ENSGALG00000054491	Transcript	ENSGALT00000097085.1	snRNA	-	-	-	-	-	-	-	-	-	rs732030869	36291	1	-	RFAM	-	-	-	-	-	-	-	-	-
.	28:2905657-2905657	T	downstream_gene_variant	MODIFIER	FSTL3	ENSGALG00000042356	Transcript	ENSGALT00000099617.1	protein_coding	-	-	-	-	-	-	-	-	-	rs732030869	61633	1	-	HGNC	HGNC:3973	-	-	-	P5	-	-	-	-
.	28:2905657-2905657	T	downstream_gene_variant	MODIFIER	MED16	ENSGALG00000001978	Transcript	ENSGALT00000099690.1	protein_coding	-	-	-	-	-	-	-	-	-	rs732030869	25772	-1	-	HGNC	HGNC:17556	-	-	-	P5	-	-	-	-
.	28:2905657-2905657	T	upstream_gene_variant	MODIFIER	-	ENSGALG00000035762	Transcript	ENSGALT00000100667.1	protein_coding	-	-	-	-	-	-	-	-	-	rs732030869	55994	-1	-	-	-	-	-	-	-	-	-	-	-
.	28:2905657-2905657	T	upstream_gene_variant	MODIFIER	-	ENSGALG00000047265	Transcript	ENSGALT00000100895.1	protein_coding	-	-	-	-	-	-	-	-	-	rs732030869	13829	-1	-	-	-	-	-	-	P1	-	-	-	-
.	28:2905657-2905657	T	upstream_gene_variant	MODIFIER	-	ENSGALG00000035762	Transcript	ENSGALT00000101621.1	protein_coding	-	-	-	-	-	-	-	-	-	rs732030869	55994	-1	-	-	-	-	-	-	-	-	-	-	-
.	28:2905657-2905657	T	upstream_gene_variant	MODIFIER	CFD	ENSGALG00000040832	Transcript	ENSGALT00000102211.1	protein_coding	-	-	-	-	-	-	-	-	-	rs732030869	22394	1	-	HGNC	HGNC:2771	-	-	-	P5	-	-	-	-
.	28:2905657-2905657	T	downstream_gene_variant	MODIFIER	PALM	ENSGALG00000026055	Transcript	ENSGALT00000103151.1	protein_coding	-	-	-	-	-	-	-	-	-	rs732030869	41085	1	-	EntrezGene	-	-	-	-	-	-	-	-	-
.	28:2905657-2905657	T	downstream_gene_variant	MODIFIER	-	ENSGALG00000044985	Transcript	ENSGALT00000104868.1	protein_coding	-	-	-	-	-	-	-	-	-	rs732030869	34673	1	-	-	-	-	-	-	P5	-	-	-	-
.	28:2905657-2905657	T	upstream_gene_variant	MODIFIER	-	ENSGALG00000047265	Transcript	ENSGALT00000107636.1	protein_coding	-	-	-	-	-	-	-	-	-	rs732030869	13767	-1	-	-	-	-	-	-	P1	-	-	-	-
.	3:16649616-16649616	A	upstream_gene_variant	MODIFIER	HNRNPLL	ENSGALG00000008504	Transcript	ENSGALT00000013852.6	protein_coding	-	-	-	-	-	-	-	-	-	rs734707893	41164	-1	-	EntrezGene	-	-	-	-	P1	-	-	-	-
.	3:16649616-16649616	A	upstream_gene_variant	MODIFIER	ARHGEF33	ENSGALG00000013221	Transcript	ENSGALT00000021597.6	protein_coding	-	-	-	-	-	-	-	-	-	rs734707893	35802	1	-	HGNC	HGNC:37252	-	-	-	P1	-	-	-	-
.	3:16649616-16649616	A	downstream_gene_variant	MODIFIER	GEMIN6	ENSGALG00000013821	Transcript	ENSGALT00000022429.5	protein_coding	-	-	-	-	-	-	-	-	-	rs734707893	10447	1	-	EntrezGene	-	-	-	-	P1	-	-	-	-
.	3:16649616-16649616	A	downstream_gene_variant	MODIFIER	GALM	ENSGALG00000013828	Transcript	ENSGALT00000022442.6	protein_coding	-	-	-	-	-	-	-	-	-	rs734707893	20034	1	-	HGNC	HGNC:24063	-	-	-	P1	-	-	-	-
.	3:16649616-16649616	A	downstream_gene_variant	MODIFIER	GALM	ENSGALG00000013828	Transcript	ENSGALT00000052584.2	protein_coding	-	-	-	-	-	-	-	-	-	rs734707893	16748	1	-	HGNC	HGNC:24063	-	-	-	P1	-	-	-	-
.	3:16649616-16649616	A	downstream_gene_variant	MODIFIER	GALM	ENSGALG00000013828	Transcript	ENSGALT00000056217.2	protein_coding	-	-	-	-	-	-	-	-	-	rs734707893	15352	1	-	HGNC	HGNC:24063	-	-	-	P1	-	-	-	-
.	3:16649616-16649616	A	downstream_gene_variant	MODIFIER	SRSF7	ENSGALG00000033120	Transcript	ENSGALT00000061297.2	protein_coding	-	-	-	-	-	-	-	-	-	rs734707893	2438	1	-	EntrezGene	-	-	-	-	P5	-	-	-	-
.	3:16649616-16649616	A	upstream_gene_variant	MODIFIER	ATL2	ENSGALG00000037289	Transcript	ENSGALT00000065464.2	protein_coding	-	-	-	-	-	-	-	-	-	rs734707893	86864	-1	-	HGNC	HGNC:24047	-	-	-	P5	-	-	-	-
.	3:16649616-16649616	A	downstream_gene_variant	MODIFIER	SRSF7	ENSGALG00000033120	Transcript	ENSGALT00000069270.2	protein_coding	-	-	-	-	-	-	-	-	-	rs734707893	2614	1	-	EntrezGene	-	-	-	-	A2	-	-	-	-
.	3:16649616-16649616	A	downstream_gene_variant	MODIFIER	SOS1	ENSGALG00000039450	Transcript	ENSGALT00000071646.2	protein_coding	-	-	-	-	-	-	-	-	-	rs734707893	64053	-1	-	HGNC	HGNC:11187	-	-	-	P1	-	-	-	-
.	3:16649616-16649616	A	upstream_gene_variant	MODIFIER	MORN2	ENSGALG00000040307	Transcript	ENSGALT00000072048.2	protein_coding	-	-	-	-	-	-	-	-	-	rs734707893	19922	1	-	EntrezGene	-	-	-	-	P1	-	-	-	-
.	3:16649616-16649616	A	downstream_gene_variant	MODIFIER	-	ENSGALG00000041558	Transcript	ENSGALT00000073625.3	protein_coding	-	-	-	-	-	-	-	-	-	rs734707893	57	-1	-	-	-	-	-	-	P1	-	-	-	-
.	3:16649616-16649616	A	upstream_gene_variant	MODIFIER	-	ENSGALG00000038528	Transcript	ENSGALT00000077309.2	protein_coding	-	-	-	-	-	-	-	-	-	rs734707893	13787	-1	-	-	-	-	-	-	P1	-	-	-	-
.	3:16649616-16649616	A	downstream_gene_variant	MODIFIER	SRSF7	ENSGALG00000033120	Transcript	ENSGALT00000084061.2	protein_coding	-	-	-	-	-	-	-	-	-	rs734707893	2611	1	-	EntrezGene	-	-	-	-	A2	-	-	-	-
.	3:16649616-16649616	A	upstream_gene_variant	MODIFIER	ATL2	ENSGALG00000037289	Transcript	ENSGALT00000093165.1	protein_coding	-	-	-	-	-	-	-	-	-	rs734707893	94765	-1	-	HGNC	HGNC:24047	-	-	-	A2	-	-	-	-
.	3:16649616-16649616	A	downstream_gene_variant	MODIFIER	-	ENSGALG00000053399	Transcript	ENSGALT00000103152.1	protein_coding	-	-	-	-	-	-	-	-	-	rs734707893	13573	-1	-	-	-	-	-	-	P1	-	-	-	-
.	3:16649616-16649616	A	downstream_gene_variant	MODIFIER	GEMIN6	ENSGALG00000013821	Transcript	ENSGALT00000103189.1	protein_coding	-	-	-	-	-	-	-	-	-	rs734707893	10009	1	-	EntrezGene	-	-	-	-	P1	-	-	-	-
.	3:16649616-16649616	A	downstream_gene_variant	MODIFIER	-	ENSGALG00000048345	Transcript	ENSGALT00000103906.1	protein_coding	-	-	-	-	-	-	-	-	-	rs734707893	8130	-1	-	-	-	-	-	-	P1	-	-	-	-
.	3:16820917-16820917	G	downstream_gene_variant	MODIFIER	THUMPD2	ENSGALG00000009119	Transcript	ENSGALT00000014845.6	protein_coding	-	-	-	-	-	-	-	-	-	-	29393	-1	-	HGNC	HGNC:14890	-	-	-	P1	-	-	-	-
.	3:16820917-16820917	G	downstream_gene_variant	MODIFIER	GPCPD1	ENSGALG00000009130	Transcript	ENSGALT00000014863.6	protein_coding	-	-	-	-	-	-	-	-	-	-	40687	-1	-	EntrezGene	-	-	-	-	P1	-	-	-	-
.	3:16820917-16820917	G	intron_variant	MODIFIER	MAP4K3	ENSGALG00000039720	Transcript	ENSGALT00000050515.2	protein_coding	-	3/26	-	-	-	-	-	-	-	-	-	-1	-	HGNC	HGNC:6865	-	-	-	-	-	-	-	-
.	3:16820917-16820917	G	intron_variant	MODIFIER	MAP4K3	ENSGALG00000039720	Transcript	ENSGALT00000050517.2	protein_coding	-	4/28	-	-	-	-	-	-	-	-	-	-1	-	HGNC	HGNC:6865	-	-	-	P1	-	-	-	-
.	3:16820917-16820917	G	upstream_gene_variant	MODIFIER	SOS1	ENSGALG00000039450	Transcript	ENSGALT00000071646.2	protein_coding	-	-	-	-	-	-	-	-	-	-	66369	-1	-	HGNC	HGNC:11187	-	-	-	P1	-	-	-	-
.	3:16820917-16820917	G	upstream_gene_variant	MODIFIER	-	ENSGALG00000054185	Transcript	ENSGALT00000092187.1	lncRNA	-	-	-	-	-	-	-	-	-	-	80625	1	-	-	-	-	-	-	-	-	-	-	-
.	3:16820917-16820917	G	downstream_gene_variant	MODIFIER	-	ENSGALG00000052138	Transcript	ENSGALT00000092703.1	lncRNA	-	-	-	-	-	-	-	-	-	-	95791	-1	-	-	-	-	-	-	-	-	-	-	-
.	3:16820917-16820917	G	upstream_gene_variant	MODIFIER	-	ENSGALG00000054185	Transcript	ENSGALT00000098310.1	lncRNA	-	-	-	-	-	-	-	-	-	-	80625	1	-	-	-	-	-	-	-	-	-	-	-
.	3:16820917-16820917	G	upstream_gene_variant	MODIFIER	-	ENSGALG00000054185	Transcript	ENSGALT00000102524.1	lncRNA	-	-	-	-	-	-	-	-	-	-	84432	1	-	-	-	-	-	-	-	-	-	-	-
.	3:16832770-16832770	C	downstream_gene_variant	MODIFIER	THUMPD2	ENSGALG00000009119	Transcript	ENSGALT00000014845.6	protein_coding	-	-	-	-	-	-	-	-	-	rs14319620	17540	-1	-	HGNC	HGNC:14890	-	-	-	P1	-	-	-	-
.	3:16832770-16832770	C	downstream_gene_variant	MODIFIER	GPCPD1	ENSGALG00000009130	Transcript	ENSGALT00000014863.6	protein_coding	-	-	-	-	-	-	-	-	-	rs14319620	28834	-1	-	EntrezGene	-	-	-	-	P1	-	-	-	-
.	3:16832770-16832770	C	upstream_gene_variant	MODIFIER	MAP4K3	ENSGALG00000039720	Transcript	ENSGALT00000050515.2	protein_coding	-	-	-	-	-	-	-	-	-	rs14319620	1254	-1	-	HGNC	HGNC:6865	-	-	-	-	-	-	-	-
.	3:16832770-16832770	C	intron_variant	MODIFIER	MAP4K3	ENSGALG00000039720	Transcript	ENSGALT00000050517.2	protein_coding	-	2/28	-	-	-	-	-	-	-	rs14319620	-	-1	-	HGNC	HGNC:6865	-	-	-	P1	-	-	-	-
.	3:16832770-16832770	C	upstream_gene_variant	MODIFIER	SOS1	ENSGALG00000039450	Transcript	ENSGALT00000071646.2	protein_coding	-	-	-	-	-	-	-	-	-	rs14319620	78222	-1	-	HGNC	HGNC:11187	-	-	-	P1	-	-	-	-
.	3:16832770-16832770	C	upstream_gene_variant	MODIFIER	SHLD1	ENSGALG00000049137	Transcript	ENSGALT00000091246.1	protein_coding	-	-	-	-	-	-	-	-	-	rs14319620	97174	1	-	HGNC	HGNC:26318	-	-	-	P5	-	-	-	-
.	3:16832770-16832770	C	upstream_gene_variant	MODIFIER	-	ENSGALG00000054185	Transcript	ENSGALT00000092187.1	lncRNA	-	-	-	-	-	-	-	-	-	rs14319620	68772	1	-	-	-	-	-	-	-	-	-	-	-
.	3:16832770-16832770	C	downstream_gene_variant	MODIFIER	-	ENSGALG00000052138	Transcript	ENSGALT00000092703.1	lncRNA	-	-	-	-	-	-	-	-	-	rs14319620	83938	-1	-	-	-	-	-	-	-	-	-	-	-
.	3:16832770-16832770	C	upstream_gene_variant	MODIFIER	SHLD1	ENSGALG00000049137	Transcript	ENSGALT00000093322.1	protein_coding	-	-	-	-	-	-	-	-	-	rs14319620	97178	1	-	HGNC	HGNC:26318	-	-	-	A2	-	-	-	-
.	3:16832770-16832770	C	upstream_gene_variant	MODIFIER	-	ENSGALG00000054185	Transcript	ENSGALT00000098310.1	lncRNA	-	-	-	-	-	-	-	-	-	rs14319620	68772	1	-	-	-	-	-	-	-	-	-	-	-
.	3:16832770-16832770	C	upstream_gene_variant	MODIFIER	-	ENSGALG00000054185	Transcript	ENSGALT00000102524.1	lncRNA	-	-	-	-	-	-	-	-	-	rs14319620	72579	1	-	-	-	-	-	-	-	-	-	-	-
.	3:16840281-16840281	C	downstream_gene_variant	MODIFIER	THUMPD2	ENSGALG00000009119	Transcript	ENSGALT00000014845.6	protein_coding	-	-	-	-	-	-	-	-	-	-	10029	-1	-	HGNC	HGNC:14890	-	-	-	P1	-	-	-	-
.	3:16840281-16840281	C	downstream_gene_variant	MODIFIER	GPCPD1	ENSGALG00000009130	Transcript	ENSGALT00000014863.6	protein_coding	-	-	-	-	-	-	-	-	-	-	21323	-1	-	EntrezGene	-	-	-	-	P1	-	-	-	-
.	3:16840281-16840281	C	upstream_gene_variant	MODIFIER	MAP4K3	ENSGALG00000039720	Transcript	ENSGALT00000050515.2	protein_coding	-	-	-	-	-	-	-	-	-	-	8765	-1	-	HGNC	HGNC:6865	-	-	-	-	-	-	-	-
.	3:16840281-16840281	C	intron_variant	MODIFIER	MAP4K3	ENSGALG00000039720	Transcript	ENSGALT00000050517.2	protein_coding	-	1/28	-	-	-	-	-	-	-	-	-	-1	-	HGNC	HGNC:6865	-	-	-	P1	-	-	-	-
.	3:16840281-16840281	C	upstream_gene_variant	MODIFIER	SOS1	ENSGALG00000039450	Transcript	ENSGALT00000071646.2	protein_coding	-	-	-	-	-	-	-	-	-	-	85733	-1	-	HGNC	HGNC:11187	-	-	-	P1	-	-	-	-
.	3:16840281-16840281	C	upstream_gene_variant	MODIFIER	SHLD1	ENSGALG00000049137	Transcript	ENSGALT00000091246.1	protein_coding	-	-	-	-	-	-	-	-	-	-	89663	1	-	HGNC	HGNC:26318	-	-	-	P5	-	-	-	-
.	3:16840281-16840281	C	upstream_gene_variant	MODIFIER	-	ENSGALG00000054185	Transcript	ENSGALT00000092187.1	lncRNA	-	-	-	-	-	-	-	-	-	-	61261	1	-	-	-	-	-	-	-	-	-	-	-
.	3:16840281-16840281	C	downstream_gene_variant	MODIFIER	-	ENSGALG00000052138	Transcript	ENSGALT00000092703.1	lncRNA	-	-	-	-	-	-	-	-	-	-	76427	-1	-	-	-	-	-	-	-	-	-	-	-
.	3:16840281-16840281	C	upstream_gene_variant	MODIFIER	SHLD1	ENSGALG00000049137	Transcript	ENSGALT00000093322.1	protein_coding	-	-	-	-	-	-	-	-	-	-	89667	1	-	HGNC	HGNC:26318	-	-	-	A2	-	-	-	-
.	3:16840281-16840281	C	upstream_gene_variant	MODIFIER	-	ENSGALG00000054185	Transcript	ENSGALT00000098310.1	lncRNA	-	-	-	-	-	-	-	-	-	-	61261	1	-	-	-	-	-	-	-	-	-	-	-
.	3:16840281-16840281	C	upstream_gene_variant	MODIFIER	-	ENSGALG00000054185	Transcript	ENSGALT00000102524.1	lncRNA	-	-	-	-	-	-	-	-	-	-	65068	1	-	-	-	-	-	-	-	-	-	-	-
.	3:17035856-17035856	T	upstream_gene_variant	MODIFIER	TRMT6	ENSGALG00000009169	Transcript	ENSGALT00000014935.5	protein_coding	-	-	-	-	-	-	-	-	-	rs314545953	22232	-1	-	EntrezGene	-	-	-	-	P1	-	-	-	-
.	3:17035856-17035856	T	downstream_gene_variant	MODIFIER	MCM8	ENSGALG00000009195	Transcript	ENSGALT00000014975.6	protein_coding	-	-	-	-	-	-	-	-	-	rs314545953	7001	1	-	EntrezGene	-	-	-	-	P1	-	-	-	-
.	3:17035856-17035856	T	downstream_gene_variant	MODIFIER	CRLS1	ENSGALG00000009214	Transcript	ENSGALT00000014998.6	protein_coding	-	-	-	-	-	-	-	-	-	rs314545953	1022	1	-	HGNC	HGNC:16148	-	-	-	P1	-	-	-	-
.	3:17035856-17035856	T	downstream_gene_variant	MODIFIER	C3H1orf95	ENSGALG00000009219	Transcript	ENSGALT00000015006.6	protein_coding	-	-	-	-	-	-	-	-	-	rs314545953	9557	-1	-	EntrezGene	-	-	-	-	P1	-	-	-	-
.	3:17035856-17035856	T	upstream_gene_variant	MODIFIER	PARP1	ENSGALG00000009228	Transcript	ENSGALT00000038829.4	protein_coding	-	-	-	-	-	-	-	-	-	rs314545953	83929	1	-	EntrezGene	-	-	-	-	P1	-	-	-	-
.	3:17035856-17035856	T	downstream_gene_variant	MODIFIER	gga-mir-7464	ENSGALG00000041077	Transcript	ENSGALT00000074534.2	miRNA	-	-	-	-	-	-	-	-	-	rs314545953	49080	1	-	miRBase	-	-	-	-	-	-	-	-	-
.	3:17035856-17035856	T	downstream_gene_variant	MODIFIER	CHGB	ENSGALG00000046616	Transcript	ENSGALT00000084958.2	protein_coding	-	-	-	-	-	-	-	-	-	rs314545953	37950	1	-	HGNC	HGNC:1930	-	-	-	P1	-	-	-	-
.	3:17035856-17035856	T	downstream_gene_variant	MODIFIER	MCM8	ENSGALG00000009195	Transcript	ENSGALT00000088103.2	protein_coding	-	-	-	-	-	-	-	-	-	rs314545953	11958	1	-	EntrezGene	-	-	-	-	-	-	-	-	-
.	3:17035856-17035856	T	downstream_gene_variant	MODIFIER	CRLS1	ENSGALG00000009214	Transcript	ENSGALT00000090459.1	protein_coding	-	-	-	-	-	-	-	-	-	rs314545953	828	1	-	HGNC	HGNC:16148	-	-	-	P1	-	-	-	-
.	3:17035856-17035856	T	downstream_gene_variant	MODIFIER	SHLD1	ENSGALG00000049137	Transcript	ENSGALT00000091246.1	protein_coding	-	-	-	-	-	-	-	-	-	rs314545953	64812	1	-	HGNC	HGNC:26318	-	-	-	P5	-	-	-	-
.	3:17035856-17035856	T	downstream_gene_variant	MODIFIER	-	ENSGALG00000053542	Transcript	ENSGALT00000091892.1	lncRNA	-	-	-	-	-	-	-	-	-	rs314545953	82071	-1	-	-	-	-	-	-	-	-	-	-	-
.	3:17035856-17035856	T	downstream_gene_variant	MODIFIER	SHLD1	ENSGALG00000049137	Transcript	ENSGALT00000093322.1	protein_coding	-	-	-	-	-	-	-	-	-	rs314545953	64069	1	-	HGNC	HGNC:26318	-	-	-	A2	-	-	-	-
.	3:17035856-17035856	T	upstream_gene_variant	MODIFIER	-	ENSGALG00000054640	Transcript	ENSGALT00000101605.1	lncRNA	-	-	-	-	-	-	-	-	-	rs314545953	41192	1	-	-	-	-	-	-	-	-	-	-	-
.	3:17035856-17035856	T	downstream_gene_variant	MODIFIER	-	ENSGALG00000055061	Transcript	ENSGALT00000102990.1	lncRNA	-	-	-	-	-	-	-	-	-	rs314545953	5944	-1	-	-	-	-	-	-	-	-	-	-	-
.	3:17035856-17035856	T	upstream_gene_variant	MODIFIER	-	ENSGALG00000050974	Transcript	ENSGALT00000105384.1	lncRNA	-	-	-	-	-	-	-	-	-	rs314545953	18593	1	-	-	-	-	-	-	-	-	-	-	-
.	3:17035856-17035856	T	downstream_gene_variant	MODIFIER	-	ENSGALG00000055061	Transcript	ENSGALT00000108217.1	lncRNA	-	-	-	-	-	-	-	-	-	rs314545953	5943	-1	-	-	-	-	-	-	-	-	-	-	-
.	3:17035928-17035928	C	upstream_gene_variant	MODIFIER	TRMT6	ENSGALG00000009169	Transcript	ENSGALT00000014935.5	protein_coding	-	-	-	-	-	-	-	-	-	rs314452089	22304	-1	-	EntrezGene	-	-	-	-	P1	-	-	-	-
.	3:17035928-17035928	C	downstream_gene_variant	MODIFIER	MCM8	ENSGALG00000009195	Transcript	ENSGALT00000014975.6	protein_coding	-	-	-	-	-	-	-	-	-	rs314452089	7073	1	-	EntrezGene	-	-	-	-	P1	-	-	-	-
.	3:17035928-17035928	C	downstream_gene_variant	MODIFIER	CRLS1	ENSGALG00000009214	Transcript	ENSGALT00000014998.6	protein_coding	-	-	-	-	-	-	-	-	-	rs314452089	1094	1	-	HGNC	HGNC:16148	-	-	-	P1	-	-	-	-
.	3:17035928-17035928	C	downstream_gene_variant	MODIFIER	C3H1orf95	ENSGALG00000009219	Transcript	ENSGALT00000015006.6	protein_coding	-	-	-	-	-	-	-	-	-	rs314452089	9485	-1	-	EntrezGene	-	-	-	-	P1	-	-	-	-
.	3:17035928-17035928	C	upstream_gene_variant	MODIFIER	PARP1	ENSGALG00000009228	Transcript	ENSGALT00000038829.4	protein_coding	-	-	-	-	-	-	-	-	-	rs314452089	83857	1	-	EntrezGene	-	-	-	-	P1	-	-	-	-
.	3:17035928-17035928	C	downstream_gene_variant	MODIFIER	gga-mir-7464	ENSGALG00000041077	Transcript	ENSGALT00000074534.2	miRNA	-	-	-	-	-	-	-	-	-	rs314452089	49152	1	-	miRBase	-	-	-	-	-	-	-	-	-
.	3:17035928-17035928	C	downstream_gene_variant	MODIFIER	CHGB	ENSGALG00000046616	Transcript	ENSGALT00000084958.2	protein_coding	-	-	-	-	-	-	-	-	-	rs314452089	38022	1	-	HGNC	HGNC:1930	-	-	-	P1	-	-	-	-
.	3:17035928-17035928	C	downstream_gene_variant	MODIFIER	MCM8	ENSGALG00000009195	Transcript	ENSGALT00000088103.2	protein_coding	-	-	-	-	-	-	-	-	-	rs314452089	12030	1	-	EntrezGene	-	-	-	-	-	-	-	-	-
.	3:17035928-17035928	C	downstream_gene_variant	MODIFIER	CRLS1	ENSGALG00000009214	Transcript	ENSGALT00000090459.1	protein_coding	-	-	-	-	-	-	-	-	-	rs314452089	900	1	-	HGNC	HGNC:16148	-	-	-	P1	-	-	-	-
.	3:17035928-17035928	C	downstream_gene_variant	MODIFIER	SHLD1	ENSGALG00000049137	Transcript	ENSGALT00000091246.1	protein_coding	-	-	-	-	-	-	-	-	-	rs314452089	64884	1	-	HGNC	HGNC:26318	-	-	-	P5	-	-	-	-
.	3:17035928-17035928	C	downstream_gene_variant	MODIFIER	-	ENSGALG00000053542	Transcript	ENSGALT00000091892.1	lncRNA	-	-	-	-	-	-	-	-	-	rs314452089	81999	-1	-	-	-	-	-	-	-	-	-	-	-
.	3:17035928-17035928	C	downstream_gene_variant	MODIFIER	SHLD1	ENSGALG00000049137	Transcript	ENSGALT00000093322.1	protein_coding	-	-	-	-	-	-	-	-	-	rs314452089	64141	1	-	HGNC	HGNC:26318	-	-	-	A2	-	-	-	-
.	3:17035928-17035928	C	upstream_gene_variant	MODIFIER	-	ENSGALG00000054640	Transcript	ENSGALT00000101605.1	lncRNA	-	-	-	-	-	-	-	-	-	rs314452089	41120	1	-	-	-	-	-	-	-	-	-	-	-
.	3:17035928-17035928	C	downstream_gene_variant	MODIFIER	-	ENSGALG00000055061	Transcript	ENSGALT00000102990.1	lncRNA	-	-	-	-	-	-	-	-	-	rs314452089	5872	-1	-	-	-	-	-	-	-	-	-	-	-
.	3:17035928-17035928	C	upstream_gene_variant	MODIFIER	-	ENSGALG00000050974	Transcript	ENSGALT00000105384.1	lncRNA	-	-	-	-	-	-	-	-	-	rs314452089	18521	1	-	-	-	-	-	-	-	-	-	-	-
.	3:17035928-17035928	C	downstream_gene_variant	MODIFIER	-	ENSGALG00000055061	Transcript	ENSGALT00000108217.1	lncRNA	-	-	-	-	-	-	-	-	-	rs314452089	5871	-1	-	-	-	-	-	-	-	-	-	-	-
.	3:17037938-17037938	T	upstream_gene_variant	MODIFIER	TRMT6	ENSGALG00000009169	Transcript	ENSGALT00000014935.5	protein_coding	-	-	-	-	-	-	-	-	-	-	24314	-1	-	EntrezGene	-	-	-	-	P1	-	-	-	-
.	3:17037938-17037938	T	downstream_gene_variant	MODIFIER	MCM8	ENSGALG00000009195	Transcript	ENSGALT00000014975.6	protein_coding	-	-	-	-	-	-	-	-	-	-	9083	1	-	EntrezGene	-	-	-	-	P1	-	-	-	-
.	3:17037938-17037938	T	downstream_gene_variant	MODIFIER	CRLS1	ENSGALG00000009214	Transcript	ENSGALT00000014998.6	protein_coding	-	-	-	-	-	-	-	-	-	-	3104	1	-	HGNC	HGNC:16148	-	-	-	P1	-	-	-	-
.	3:17037938-17037938	T	downstream_gene_variant	MODIFIER	C3H1orf95	ENSGALG00000009219	Transcript	ENSGALT00000015006.6	protein_coding	-	-	-	-	-	-	-	-	-	-	7475	-1	-	EntrezGene	-	-	-	-	P1	-	-	-	-
.	3:17037938-17037938	T	upstream_gene_variant	MODIFIER	PARP1	ENSGALG00000009228	Transcript	ENSGALT00000038829.4	protein_coding	-	-	-	-	-	-	-	-	-	-	81847	1	-	EntrezGene	-	-	-	-	P1	-	-	-	-
.	3:17037938-17037938	T	downstream_gene_variant	MODIFIER	gga-mir-7464	ENSGALG00000041077	Transcript	ENSGALT00000074534.2	miRNA	-	-	-	-	-	-	-	-	-	-	51162	1	-	miRBase	-	-	-	-	-	-	-	-	-
.	3:17037938-17037938	T	downstream_gene_variant	MODIFIER	CHGB	ENSGALG00000046616	Transcript	ENSGALT00000084958.2	protein_coding	-	-	-	-	-	-	-	-	-	-	40032	1	-	HGNC	HGNC:1930	-	-	-	P1	-	-	-	-
.	3:17037938-17037938	T	downstream_gene_variant	MODIFIER	MCM8	ENSGALG00000009195	Transcript	ENSGALT00000088103.2	protein_coding	-	-	-	-	-	-	-	-	-	-	14040	1	-	EntrezGene	-	-	-	-	-	-	-	-	-
.	3:17037938-17037938	T	downstream_gene_variant	MODIFIER	CRLS1	ENSGALG00000009214	Transcript	ENSGALT00000090459.1	protein_coding	-	-	-	-	-	-	-	-	-	-	2910	1	-	HGNC	HGNC:16148	-	-	-	P1	-	-	-	-
.	3:17037938-17037938	T	downstream_gene_variant	MODIFIER	SHLD1	ENSGALG00000049137	Transcript	ENSGALT00000091246.1	protein_coding	-	-	-	-	-	-	-	-	-	-	66894	1	-	HGNC	HGNC:26318	-	-	-	P5	-	-	-	-
.	3:17037938-17037938	T	downstream_gene_variant	MODIFIER	-	ENSGALG00000053542	Transcript	ENSGALT00000091892.1	lncRNA	-	-	-	-	-	-	-	-	-	-	79989	-1	-	-	-	-	-	-	-	-	-	-	-
.	3:17037938-17037938	T	downstream_gene_variant	MODIFIER	SHLD1	ENSGALG00000049137	Transcript	ENSGALT00000093322.1	protein_coding	-	-	-	-	-	-	-	-	-	-	66151	1	-	HGNC	HGNC:26318	-	-	-	A2	-	-	-	-
.	3:17037938-17037938	T	upstream_gene_variant	MODIFIER	-	ENSGALG00000054640	Transcript	ENSGALT00000101605.1	lncRNA	-	-	-	-	-	-	-	-	-	-	39110	1	-	-	-	-	-	-	-	-	-	-	-
.	3:17037938-17037938	T	downstream_gene_variant	MODIFIER	-	ENSGALG00000055061	Transcript	ENSGALT00000102990.1	lncRNA	-	-	-	-	-	-	-	-	-	-	3862	-1	-	-	-	-	-	-	-	-	-	-	-
.	3:17037938-17037938	T	upstream_gene_variant	MODIFIER	-	ENSGALG00000050974	Transcript	ENSGALT00000105384.1	lncRNA	-	-	-	-	-	-	-	-	-	-	16511	1	-	-	-	-	-	-	-	-	-	-	-
.	3:17037938-17037938	T	downstream_gene_variant	MODIFIER	-	ENSGALG00000055061	Transcript	ENSGALT00000108217.1	lncRNA	-	-	-	-	-	-	-	-	-	-	3861	-1	-	-	-	-	-	-	-	-	-	-	-
.	3:17040587-17040587	C	upstream_gene_variant	MODIFIER	TRMT6	ENSGALG00000009169	Transcript	ENSGALT00000014935.5	protein_coding	-	-	-	-	-	-	-	-	-	rs737258271	26963	-1	-	EntrezGene	-	-	-	-	P1	-	-	-	-
.	3:17040587-17040587	C	downstream_gene_variant	MODIFIER	MCM8	ENSGALG00000009195	Transcript	ENSGALT00000014975.6	protein_coding	-	-	-	-	-	-	-	-	-	rs737258271	11732	1	-	EntrezGene	-	-	-	-	P1	-	-	-	-
.	3:17040587-17040587	C	downstream_gene_variant	MODIFIER	CRLS1	ENSGALG00000009214	Transcript	ENSGALT00000014998.6	protein_coding	-	-	-	-	-	-	-	-	-	rs737258271	5753	1	-	HGNC	HGNC:16148	-	-	-	P1	-	-	-	-
.	3:17040587-17040587	C	downstream_gene_variant	MODIFIER	C3H1orf95	ENSGALG00000009219	Transcript	ENSGALT00000015006.6	protein_coding	-	-	-	-	-	-	-	-	-	rs737258271	4826	-1	-	EntrezGene	-	-	-	-	P1	-	-	-	-
.	3:17040587-17040587	C	upstream_gene_variant	MODIFIER	PARP1	ENSGALG00000009228	Transcript	ENSGALT00000038829.4	protein_coding	-	-	-	-	-	-	-	-	-	rs737258271	79198	1	-	EntrezGene	-	-	-	-	P1	-	-	-	-
.	3:17040587-17040587	C	downstream_gene_variant	MODIFIER	gga-mir-7464	ENSGALG00000041077	Transcript	ENSGALT00000074534.2	miRNA	-	-	-	-	-	-	-	-	-	rs737258271	53811	1	-	miRBase	-	-	-	-	-	-	-	-	-
.	3:17040587-17040587	C	downstream_gene_variant	MODIFIER	CHGB	ENSGALG00000046616	Transcript	ENSGALT00000084958.2	protein_coding	-	-	-	-	-	-	-	-	-	rs737258271	42681	1	-	HGNC	HGNC:1930	-	-	-	P1	-	-	-	-
.	3:17040587-17040587	C	downstream_gene_variant	MODIFIER	MCM8	ENSGALG00000009195	Transcript	ENSGALT00000088103.2	protein_coding	-	-	-	-	-	-	-	-	-	rs737258271	16689	1	-	EntrezGene	-	-	-	-	-	-	-	-	-
.	3:17040587-17040587	C	downstream_gene_variant	MODIFIER	CRLS1	ENSGALG00000009214	Transcript	ENSGALT00000090459.1	protein_coding	-	-	-	-	-	-	-	-	-	rs737258271	5559	1	-	HGNC	HGNC:16148	-	-	-	P1	-	-	-	-
.	3:17040587-17040587	C	downstream_gene_variant	MODIFIER	SHLD1	ENSGALG00000049137	Transcript	ENSGALT00000091246.1	protein_coding	-	-	-	-	-	-	-	-	-	rs737258271	69543	1	-	HGNC	HGNC:26318	-	-	-	P5	-	-	-	-
.	3:17040587-17040587	C	downstream_gene_variant	MODIFIER	-	ENSGALG00000053542	Transcript	ENSGALT00000091892.1	lncRNA	-	-	-	-	-	-	-	-	-	rs737258271	77340	-1	-	-	-	-	-	-	-	-	-	-	-
.	3:17040587-17040587	C	downstream_gene_variant	MODIFIER	SHLD1	ENSGALG00000049137	Transcript	ENSGALT00000093322.1	protein_coding	-	-	-	-	-	-	-	-	-	rs737258271	68800	1	-	HGNC	HGNC:26318	-	-	-	A2	-	-	-	-
.	3:17040587-17040587	C	upstream_gene_variant	MODIFIER	-	ENSGALG00000054640	Transcript	ENSGALT00000101605.1	lncRNA	-	-	-	-	-	-	-	-	-	rs737258271	36461	1	-	-	-	-	-	-	-	-	-	-	-
.	3:17040587-17040587	C	downstream_gene_variant	MODIFIER	-	ENSGALG00000055061	Transcript	ENSGALT00000102990.1	lncRNA	-	-	-	-	-	-	-	-	-	rs737258271	1213	-1	-	-	-	-	-	-	-	-	-	-	-
.	3:17040587-17040587	C	upstream_gene_variant	MODIFIER	-	ENSGALG00000050974	Transcript	ENSGALT00000105384.1	lncRNA	-	-	-	-	-	-	-	-	-	rs737258271	13862	1	-	-	-	-	-	-	-	-	-	-	-
.	3:17040587-17040587	C	downstream_gene_variant	MODIFIER	-	ENSGALG00000055061	Transcript	ENSGALT00000108217.1	lncRNA	-	-	-	-	-	-	-	-	-	rs737258271	1212	-1	-	-	-	-	-	-	-	-	-	-	-
.	3:17041199-17041199	A	upstream_gene_variant	MODIFIER	TRMT6	ENSGALG00000009169	Transcript	ENSGALT00000014935.5	protein_coding	-	-	-	-	-	-	-	-	-	-	27575	-1	-	EntrezGene	-	-	-	-	P1	-	-	-	-
.	3:17041199-17041199	A	downstream_gene_variant	MODIFIER	MCM8	ENSGALG00000009195	Transcript	ENSGALT00000014975.6	protein_coding	-	-	-	-	-	-	-	-	-	-	12344	1	-	EntrezGene	-	-	-	-	P1	-	-	-	-
.	3:17041199-17041199	A	downstream_gene_variant	MODIFIER	CRLS1	ENSGALG00000009214	Transcript	ENSGALT00000014998.6	protein_coding	-	-	-	-	-	-	-	-	-	-	6365	1	-	HGNC	HGNC:16148	-	-	-	P1	-	-	-	-
.	3:17041199-17041199	A	downstream_gene_variant	MODIFIER	C3H1orf95	ENSGALG00000009219	Transcript	ENSGALT00000015006.6	protein_coding	-	-	-	-	-	-	-	-	-	-	4214	-1	-	EntrezGene	-	-	-	-	P1	-	-	-	-
.	3:17041199-17041199	A	upstream_gene_variant	MODIFIER	PARP1	ENSGALG00000009228	Transcript	ENSGALT00000038829.4	protein_coding	-	-	-	-	-	-	-	-	-	-	78586	1	-	EntrezGene	-	-	-	-	P1	-	-	-	-
.	3:17041199-17041199	A	downstream_gene_variant	MODIFIER	gga-mir-7464	ENSGALG00000041077	Transcript	ENSGALT00000074534.2	miRNA	-	-	-	-	-	-	-	-	-	-	54423	1	-	miRBase	-	-	-	-	-	-	-	-	-
.	3:17041199-17041199	A	downstream_gene_variant	MODIFIER	CHGB	ENSGALG00000046616	Transcript	ENSGALT00000084958.2	protein_coding	-	-	-	-	-	-	-	-	-	-	43293	1	-	HGNC	HGNC:1930	-	-	-	P1	-	-	-	-
.	3:17041199-17041199	A	downstream_gene_variant	MODIFIER	MCM8	ENSGALG00000009195	Transcript	ENSGALT00000088103.2	protein_coding	-	-	-	-	-	-	-	-	-	-	17301	1	-	EntrezGene	-	-	-	-	-	-	-	-	-
.	3:17041199-17041199	A	downstream_gene_variant	MODIFIER	CRLS1	ENSGALG00000009214	Transcript	ENSGALT00000090459.1	protein_coding	-	-	-	-	-	-	-	-	-	-	6171	1	-	HGNC	HGNC:16148	-	-	-	P1	-	-	-	-
.	3:17041199-17041199	A	downstream_gene_variant	MODIFIER	SHLD1	ENSGALG00000049137	Transcript	ENSGALT00000091246.1	protein_coding	-	-	-	-	-	-	-	-	-	-	70155	1	-	HGNC	HGNC:26318	-	-	-	P5	-	-	-	-
.	3:17041199-17041199	A	downstream_gene_variant	MODIFIER	-	ENSGALG00000053542	Transcript	ENSGALT00000091892.1	lncRNA	-	-	-	-	-	-	-	-	-	-	76728	-1	-	-	-	-	-	-	-	-	-	-	-
.	3:17041199-17041199	A	downstream_gene_variant	MODIFIER	SHLD1	ENSGALG00000049137	Transcript	ENSGALT00000093322.1	protein_coding	-	-	-	-	-	-	-	-	-	-	69412	1	-	HGNC	HGNC:26318	-	-	-	A2	-	-	-	-
.	3:17041199-17041199	A	upstream_gene_variant	MODIFIER	-	ENSGALG00000054640	Transcript	ENSGALT00000101605.1	lncRNA	-	-	-	-	-	-	-	-	-	-	35849	1	-	-	-	-	-	-	-	-	-	-	-
.	3:17041199-17041199	A	downstream_gene_variant	MODIFIER	-	ENSGALG00000055061	Transcript	ENSGALT00000102990.1	lncRNA	-	-	-	-	-	-	-	-	-	-	601	-1	-	-	-	-	-	-	-	-	-	-	-
.	3:17041199-17041199	A	upstream_gene_variant	MODIFIER	-	ENSGALG00000050974	Transcript	ENSGALT00000105384.1	lncRNA	-	-	-	-	-	-	-	-	-	-	13250	1	-	-	-	-	-	-	-	-	-	-	-
.	3:17041199-17041199	A	downstream_gene_variant	MODIFIER	-	ENSGALG00000055061	Transcript	ENSGALT00000108217.1	lncRNA	-	-	-	-	-	-	-	-	-	-	600	-1	-	-	-	-	-	-	-	-	-	-	-
.	3:17055679-17055679	G	upstream_gene_variant	MODIFIER	TRMT6	ENSGALG00000009169	Transcript	ENSGALT00000014935.5	protein_coding	-	-	-	-	-	-	-	-	-	-	42055	-1	-	EntrezGene	-	-	-	-	P1	-	-	-	-
.	3:17055679-17055679	G	downstream_gene_variant	MODIFIER	MCM8	ENSGALG00000009195	Transcript	ENSGALT00000014975.6	protein_coding	-	-	-	-	-	-	-	-	-	-	26824	1	-	EntrezGene	-	-	-	-	P1	-	-	-	-
.	3:17055679-17055679	G	downstream_gene_variant	MODIFIER	CRLS1	ENSGALG00000009214	Transcript	ENSGALT00000014998.6	protein_coding	-	-	-	-	-	-	-	-	-	-	20845	1	-	HGNC	HGNC:16148	-	-	-	P1	-	-	-	-
.	3:17055679-17055679	G	intron_variant	MODIFIER	C3H1orf95	ENSGALG00000009219	Transcript	ENSGALT00000015006.6	protein_coding	-	1/3	-	-	-	-	-	-	-	-	-	-1	-	EntrezGene	-	-	-	-	P1	-	-	-	-
.	3:17055679-17055679	G	upstream_gene_variant	MODIFIER	LIN9	ENSGALG00000009233	Transcript	ENSGALT00000015028.6	protein_coding	-	-	-	-	-	-	-	-	-	-	97833	1	-	EntrezGene	-	-	-	-	A2	-	-	-	-
.	3:17055679-17055679	G	upstream_gene_variant	MODIFIER	PARP1	ENSGALG00000009228	Transcript	ENSGALT00000038829.4	protein_coding	-	-	-	-	-	-	-	-	-	-	64106	1	-	EntrezGene	-	-	-	-	P1	-	-	-	-
.	3:17055679-17055679	G	downstream_gene_variant	MODIFIER	gga-mir-7464	ENSGALG00000041077	Transcript	ENSGALT00000074534.2	miRNA	-	-	-	-	-	-	-	-	-	-	68903	1	-	miRBase	-	-	-	-	-	-	-	-	-
.	3:17055679-17055679	G	downstream_gene_variant	MODIFIER	CHGB	ENSGALG00000046616	Transcript	ENSGALT00000084958.2	protein_coding	-	-	-	-	-	-	-	-	-	-	57773	1	-	HGNC	HGNC:1930	-	-	-	P1	-	-	-	-
.	3:17055679-17055679	G	downstream_gene_variant	MODIFIER	MCM8	ENSGALG00000009195	Transcript	ENSGALT00000088103.2	protein_coding	-	-	-	-	-	-	-	-	-	-	31781	1	-	EntrezGene	-	-	-	-	-	-	-	-	-
.	3:17055679-17055679	G	downstream_gene_variant	MODIFIER	CRLS1	ENSGALG00000009214	Transcript	ENSGALT00000090459.1	protein_coding	-	-	-	-	-	-	-	-	-	-	20651	1	-	HGNC	HGNC:16148	-	-	-	P1	-	-	-	-
.	3:17055679-17055679	G	downstream_gene_variant	MODIFIER	SHLD1	ENSGALG00000049137	Transcript	ENSGALT00000091246.1	protein_coding	-	-	-	-	-	-	-	-	-	-	84635	1	-	HGNC	HGNC:26318	-	-	-	P5	-	-	-	-
.	3:17055679-17055679	G	downstream_gene_variant	MODIFIER	-	ENSGALG00000053542	Transcript	ENSGALT00000091892.1	lncRNA	-	-	-	-	-	-	-	-	-	-	62248	-1	-	-	-	-	-	-	-	-	-	-	-
.	3:17055679-17055679	G	downstream_gene_variant	MODIFIER	SHLD1	ENSGALG00000049137	Transcript	ENSGALT00000093322.1	protein_coding	-	-	-	-	-	-	-	-	-	-	83892	1	-	HGNC	HGNC:26318	-	-	-	A2	-	-	-	-
.	3:17055679-17055679	G	upstream_gene_variant	MODIFIER	-	ENSGALG00000054640	Transcript	ENSGALT00000101605.1	lncRNA	-	-	-	-	-	-	-	-	-	-	21369	1	-	-	-	-	-	-	-	-	-	-	-
.	3:17055679-17055679	G	upstream_gene_variant	MODIFIER	-	ENSGALG00000055061	Transcript	ENSGALT00000102990.1	lncRNA	-	-	-	-	-	-	-	-	-	-	10705	-1	-	-	-	-	-	-	-	-	-	-	-
.	3:17055679-17055679	G	intron_variant,non_coding_transcript_variant	MODIFIER	-	ENSGALG00000050974	Transcript	ENSGALT00000105384.1	lncRNA	-	2/3	-	-	-	-	-	-	-	-	-	1	-	-	-	-	-	-	-	-	-	-	-
.	3:17055679-17055679	G	upstream_gene_variant	MODIFIER	LIN9	ENSGALG00000009233	Transcript	ENSGALT00000106239.1	protein_coding	-	-	-	-	-	-	-	-	-	-	97849	1	-	EntrezGene	-	-	-	-	P5	-	-	-	-
.	3:17055679-17055679	G	upstream_gene_variant	MODIFIER	-	ENSGALG00000055061	Transcript	ENSGALT00000108217.1	lncRNA	-	-	-	-	-	-	-	-	-	-	10910	-1	-	-	-	-	-	-	-	-	-	-	-
.	3:17055699-17055699	C	upstream_gene_variant	MODIFIER	TRMT6	ENSGALG00000009169	Transcript	ENSGALT00000014935.5	protein_coding	-	-	-	-	-	-	-	-	-	-	42075	-1	-	EntrezGene	-	-	-	-	P1	-	-	-	-
.	3:17055699-17055699	C	downstream_gene_variant	MODIFIER	MCM8	ENSGALG00000009195	Transcript	ENSGALT00000014975.6	protein_coding	-	-	-	-	-	-	-	-	-	-	26844	1	-	EntrezGene	-	-	-	-	P1	-	-	-	-
.	3:17055699-17055699	C	downstream_gene_variant	MODIFIER	CRLS1	ENSGALG00000009214	Transcript	ENSGALT00000014998.6	protein_coding	-	-	-	-	-	-	-	-	-	-	20865	1	-	HGNC	HGNC:16148	-	-	-	P1	-	-	-	-
.	3:17055699-17055699	C	intron_variant	MODIFIER	C3H1orf95	ENSGALG00000009219	Transcript	ENSGALT00000015006.6	protein_coding	-	1/3	-	-	-	-	-	-	-	-	-	-1	-	EntrezGene	-	-	-	-	P1	-	-	-	-
.	3:17055699-17055699	C	upstream_gene_variant	MODIFIER	LIN9	ENSGALG00000009233	Transcript	ENSGALT00000015028.6	protein_coding	-	-	-	-	-	-	-	-	-	-	97813	1	-	EntrezGene	-	-	-	-	A2	-	-	-	-
.	3:17055699-17055699	C	upstream_gene_variant	MODIFIER	PARP1	ENSGALG00000009228	Transcript	ENSGALT00000038829.4	protein_coding	-	-	-	-	-	-	-	-	-	-	64086	1	-	EntrezGene	-	-	-	-	P1	-	-	-	-
.	3:17055699-17055699	C	downstream_gene_variant	MODIFIER	gga-mir-7464	ENSGALG00000041077	Transcript	ENSGALT00000074534.2	miRNA	-	-	-	-	-	-	-	-	-	-	68923	1	-	miRBase	-	-	-	-	-	-	-	-	-
.	3:17055699-17055699	C	downstream_gene_variant	MODIFIER	CHGB	ENSGALG00000046616	Transcript	ENSGALT00000084958.2	protein_coding	-	-	-	-	-	-	-	-	-	-	57793	1	-	HGNC	HGNC:1930	-	-	-	P1	-	-	-	-
.	3:17055699-17055699	C	downstream_gene_variant	MODIFIER	MCM8	ENSGALG00000009195	Transcript	ENSGALT00000088103.2	protein_coding	-	-	-	-	-	-	-	-	-	-	31801	1	-	EntrezGene	-	-	-	-	-	-	-	-	-
.	3:17055699-17055699	C	downstream_gene_variant	MODIFIER	CRLS1	ENSGALG00000009214	Transcript	ENSGALT00000090459.1	protein_coding	-	-	-	-	-	-	-	-	-	-	20671	1	-	HGNC	HGNC:16148	-	-	-	P1	-	-	-	-
.	3:17055699-17055699	C	downstream_gene_variant	MODIFIER	SHLD1	ENSGALG00000049137	Transcript	ENSGALT00000091246.1	protein_coding	-	-	-	-	-	-	-	-	-	-	84655	1	-	HGNC	HGNC:26318	-	-	-	P5	-	-	-	-
.	3:17055699-17055699	C	downstream_gene_variant	MODIFIER	-	ENSGALG00000053542	Transcript	ENSGALT00000091892.1	lncRNA	-	-	-	-	-	-	-	-	-	-	62228	-1	-	-	-	-	-	-	-	-	-	-	-
.	3:17055699-17055699	C	downstream_gene_variant	MODIFIER	SHLD1	ENSGALG00000049137	Transcript	ENSGALT00000093322.1	protein_coding	-	-	-	-	-	-	-	-	-	-	83912	1	-	HGNC	HGNC:26318	-	-	-	A2	-	-	-	-
.	3:17055699-17055699	C	upstream_gene_variant	MODIFIER	-	ENSGALG00000054640	Transcript	ENSGALT00000101605.1	lncRNA	-	-	-	-	-	-	-	-	-	-	21349	1	-	-	-	-	-	-	-	-	-	-	-
.	3:17055699-17055699	C	upstream_gene_variant	MODIFIER	-	ENSGALG00000055061	Transcript	ENSGALT00000102990.1	lncRNA	-	-	-	-	-	-	-	-	-	-	10725	-1	-	-	-	-	-	-	-	-	-	-	-
.	3:17055699-17055699	C	intron_variant,non_coding_transcript_variant	MODIFIER	-	ENSGALG00000050974	Transcript	ENSGALT00000105384.1	lncRNA	-	2/3	-	-	-	-	-	-	-	-	-	1	-	-	-	-	-	-	-	-	-	-	-
.	3:17055699-17055699	C	upstream_gene_variant	MODIFIER	LIN9	ENSGALG00000009233	Transcript	ENSGALT00000106239.1	protein_coding	-	-	-	-	-	-	-	-	-	-	97829	1	-	EntrezGene	-	-	-	-	P5	-	-	-	-
.	3:17055699-17055699	C	upstream_gene_variant	MODIFIER	-	ENSGALG00000055061	Transcript	ENSGALT00000108217.1	lncRNA	-	-	-	-	-	-	-	-	-	-	10930	-1	-	-	-	-	-	-	-	-	-	-	-
.	3:105559888-105559888	T	upstream_gene_variant	MODIFIER	CENPO	ENSGALG00000016609	Transcript	ENSGALT00000026808.3	protein_coding	-	-	-	-	-	-	-	-	-	rs313350498	96097	-1	-	EntrezGene	-	-	-	-	P1	-	-	-	-
.	3:105559888-105559888	T	downstream_gene_variant	MODIFIER	PTRHD1	ENSGALG00000016610	Transcript	ENSGALT00000026809.6	protein_coding	-	-	-	-	-	-	-	-	-	rs313350498	88658	1	-	HGNC	HGNC:33782	-	-	-	P1	-	-	-	-
.	3:105559888-105559888	T	intron_variant	MODIFIER	NCOA1	ENSGALG00000016617	Transcript	ENSGALT00000048236.2	protein_coding	-	2/21	-	-	-	-	-	-	-	rs313350498	-	-1	-	EntrezGene	-	-	-	-	P1	-	-	-	-
.	3:105563038-105563038	T	upstream_gene_variant	MODIFIER	CENPO	ENSGALG00000016609	Transcript	ENSGALT00000026808.3	protein_coding	-	-	-	-	-	-	-	-	-	rs316616245	99247	-1	-	EntrezGene	-	-	-	-	P1	-	-	-	-
.	3:105563038-105563038	T	downstream_gene_variant	MODIFIER	PTRHD1	ENSGALG00000016610	Transcript	ENSGALT00000026809.6	protein_coding	-	-	-	-	-	-	-	-	-	rs316616245	91808	1	-	HGNC	HGNC:33782	-	-	-	P1	-	-	-	-
.	3:105563038-105563038	T	intron_variant	MODIFIER	NCOA1	ENSGALG00000016617	Transcript	ENSGALT00000048236.2	protein_coding	-	2/21	-	-	-	-	-	-	-	rs316616245	-	-1	-	EntrezGene	-	-	-	-	P1	-	-	-	-
.	3:105570611-105570611	C	downstream_gene_variant	MODIFIER	PTRHD1	ENSGALG00000016610	Transcript	ENSGALT00000026809.6	protein_coding	-	-	-	-	-	-	-	-	-	rs317600385	99381	1	-	HGNC	HGNC:33782	-	-	-	P1	-	-	-	-
.	3:105570611-105570611	C	intron_variant	MODIFIER	NCOA1	ENSGALG00000016617	Transcript	ENSGALT00000048236.2	protein_coding	-	2/21	-	-	-	-	-	-	-	rs317600385	-	-1	-	EntrezGene	-	-	-	-	P1	-	-	-	-
.	3:105570611-105570611	C	upstream_gene_variant	MODIFIER	ZNF395	ENSGALG00000034140	Transcript	ENSGALT00000056717.3	protein_coding	-	-	-	-	-	-	-	-	-	rs317600385	97902	1	-	HGNC	HGNC:18737	-	-	-	P1	-	-	-	-
.	3:105711499-105711499	G	upstream_gene_variant	MODIFIER	PNOC	ENSGALG00000016620	Transcript	ENSGALT00000026828.5	protein_coding	-	-	-	-	-	-	-	-	-	-	27257	-1	-	EntrezGene	-	-	-	-	P1	-	-	-	-
.	3:105711499-105711499	G	intron_variant	MODIFIER	ELP3	ENSGALG00000016624	Transcript	ENSGALT00000026832.6	protein_coding	-	14/14	-	-	-	-	-	-	-	-	-	-1	-	EntrezGene	-	-	-	-	P1	-	-	-	-
.	3:105711499-105711499	G	downstream_gene_variant	MODIFIER	-	ENSGALG00000026301	Transcript	ENSGALT00000044388.2	protein_coding	-	-	-	-	-	-	-	-	-	-	9496	1	-	-	-	-	-	-	P1	-	-	-	-
.	3:105711499-105711499	G	upstream_gene_variant	MODIFIER	NCOA1	ENSGALG00000016617	Transcript	ENSGALT00000048236.2	protein_coding	-	-	-	-	-	-	-	-	-	-	81178	-1	-	EntrezGene	-	-	-	-	P1	-	-	-	-
.	3:105711499-105711499	G	downstream_gene_variant	MODIFIER	ZNF395	ENSGALG00000034140	Transcript	ENSGALT00000056717.3	protein_coding	-	-	-	-	-	-	-	-	-	-	37100	1	-	HGNC	HGNC:18737	-	-	-	P1	-	-	-	-
.	3:105711499-105711499	G	downstream_gene_variant	MODIFIER	-	ENSGALG00000026301	Transcript	ENSGALT00000097668.1	protein_coding	-	-	-	-	-	-	-	-	-	-	10919	1	-	-	-	-	-	-	P1	-	-	-	-
.	3:105711499-105711499	G	downstream_gene_variant	MODIFIER	FBXO16	ENSGALG00000053560	Transcript	ENSGALT00000100179.1	protein_coding	-	-	-	-	-	-	-	-	-	-	86627	-1	-	HGNC	HGNC:13618	-	-	-	P5	-	-	-	-
.	3:105711499-105711499	G	downstream_gene_variant	MODIFIER	FBXO16	ENSGALG00000053560	Transcript	ENSGALT00000102996.1	protein_coding	-	-	-	-	-	-	-	-	-	-	88715	-1	-	HGNC	HGNC:13618	-	-	-	A2	-	-	-	-
.	8:4774847-4774847	A	downstream_gene_variant	MODIFIER	SUCO	ENSGALG00000003081	Transcript	ENSGALT00000000626.6	protein_coding	-	-	-	-	-	-	-	-	-	rs731671074	86046	-1	-	HGNC	HGNC:1240	-	-	-	A2	-	-	-	-
.	8:4774847-4774847	A	upstream_gene_variant	MODIFIER	PRKAB2	ENSGALG00000001678	Transcript	ENSGALT00000002567.5	protein_coding	-	-	-	-	-	-	-	-	-	rs731671074	98477	-1	-	EntrezGene	-	-	-	-	P1	-	-	-	-
.	8:4774847-4774847	A	upstream_gene_variant	MODIFIER	-	ENSGALG00000003022	Transcript	ENSGALT00000002644.5	protein_coding	-	-	-	-	-	-	-	-	-	rs731671074	92015	-1	-	-	-	-	-	-	P5	-	-	-	-
.	8:4774847-4774847	A	upstream_gene_variant	MODIFIER	-	ENSGALG00000003022	Transcript	ENSGALT00000004777.5	protein_coding	-	-	-	-	-	-	-	-	-	rs731671074	92015	-1	-	-	-	-	-	-	A2	-	-	-	-
.	8:4774847-4774847	A	upstream_gene_variant	MODIFIER	PLPP6	ENSGALG00000003029	Transcript	ENSGALT00000004793.6	protein_coding	-	-	-	-	-	-	-	-	-	rs731671074	88593	-1	-	HGNC	HGNC:23682	-	-	-	P1	-	-	-	-
.	8:4774847-4774847	A	downstream_gene_variant	MODIFIER	FAM78B	ENSGALG00000003035	Transcript	ENSGALT00000004803.4	protein_coding	-	-	-	-	-	-	-	-	-	rs731671074	84215	1	-	HGNC	HGNC:13495	-	-	-	P1	-	-	-	-
.	8:4774847-4774847	A	upstream_gene_variant	MODIFIER	PRDX6	ENSGALG00000003053	Transcript	ENSGALT00000004826.6	protein_coding	-	-	-	-	-	-	-	-	-	rs731671074	72313	-1	-	EntrezGene	-	-	-	-	P1	-	-	-	-
.	8:4774847-4774847	A	downstream_gene_variant	MODIFIER	FASLG	ENSGALG00000003076	Transcript	ENSGALT00000004863.5	protein_coding	-	-	-	-	-	-	-	-	-	rs731671074	72030	-1	-	EntrezGene	-	-	-	-	P1	-	-	-	-
.	8:4774847-4774847	A	downstream_gene_variant	MODIFIER	TADA1	ENSGALG00000032173	Transcript	ENSGALT00000053713.2	protein_coding	-	-	-	-	-	-	-	-	-	rs731671074	58849	1	-	EntrezGene	-	-	-	-	-	-	-	-	-
.	8:4774847-4774847	A	downstream_gene_variant	MODIFIER	SUCO	ENSGALG00000003081	Transcript	ENSGALT00000057992.2	protein_coding	-	-	-	-	-	-	-	-	-	rs731671074	85728	-1	-	HGNC	HGNC:1240	-	-	-	A2	-	-	-	-
.	8:4774847-4774847	A	upstream_gene_variant	MODIFIER	-	ENSGALG00000001723	Transcript	ENSGALT00000076175.2	protein_coding	-	-	-	-	-	-	-	-	-	rs731671074	95616	-1	-	-	-	-	-	-	P1	-	-	-	-
.	8:4774847-4774847	A	downstream_gene_variant	MODIFIER	TADA1	ENSGALG00000032173	Transcript	ENSGALT00000087659.2	protein_coding	-	-	-	-	-	-	-	-	-	rs731671074	55071	1	-	EntrezGene	-	-	-	-	P1	-	-	-	-
.	8:4774847-4774847	A	downstream_gene_variant	MODIFIER	-	ENSGALG00000047014	Transcript	ENSGALT00000095226.1	lncRNA	-	-	-	-	-	-	-	-	-	rs731671074	32156	1	-	-	-	-	-	-	-	-	-	-	-
.	8:4774847-4774847	A	downstream_gene_variant	MODIFIER	-	ENSGALG00000050838	Transcript	ENSGALT00000096288.1	lncRNA	-	-	-	-	-	-	-	-	-	rs731671074	75554	1	-	-	-	-	-	-	-	-	-	-	-
.	8:4774847-4774847	A	downstream_gene_variant	MODIFIER	-	ENSGALG00000051113	Transcript	ENSGALT00000097778.1	lncRNA	-	-	-	-	-	-	-	-	-	rs731671074	6978	1	-	-	-	-	-	-	-	-	-	-	-
.	8:4774847-4774847	A	downstream_gene_variant	MODIFIER	SUCO	ENSGALG00000003081	Transcript	ENSGALT00000098043.1	protein_coding	-	-	-	-	-	-	-	-	-	rs731671074	89100	-1	-	HGNC	HGNC:1240	-	-	-	A2	-	-	-	-
.	8:4774847-4774847	A	downstream_gene_variant	MODIFIER	-	ENSGALG00000050838	Transcript	ENSGALT00000099000.1	lncRNA	-	-	-	-	-	-	-	-	-	rs731671074	75705	1	-	-	-	-	-	-	-	-	-	-	-
.	8:4774847-4774847	A	downstream_gene_variant	MODIFIER	SUCO	ENSGALG00000003081	Transcript	ENSGALT00000103565.1	protein_coding	-	-	-	-	-	-	-	-	-	rs731671074	85728	-1	-	HGNC	HGNC:1240	-	-	-	P5	-	-	-	-
.	8:4774847-4774847	A	upstream_gene_variant	MODIFIER	-	ENSGALG00000001723	Transcript	ENSGALT00000105193.1	protein_coding	-	-	-	-	-	-	-	-	-	rs731671074	95616	-1	-	-	-	-	-	-	-	-	-	-	-
.	8:6703077-6703077	A	upstream_gene_variant	MODIFIER	TOR3A	ENSGALG00000004216	Transcript	ENSGALT00000006703.6	protein_coding	-	-	-	-	-	-	-	-	-	rs312753881	73747	-1	-	HGNC	HGNC:11997	-	-	-	P1	-	-	-	-
.	8:6703077-6703077	A	upstream_gene_variant	MODIFIER	FAM20B	ENSGALG00000004227	Transcript	ENSGALT00000006730.3	protein_coding	-	-	-	-	-	-	-	-	-	rs312753881	53162	-1	-	EntrezGene	-	-	-	-	P1	-	-	-	-
.	8:6703077-6703077	A	intron_variant	MODIFIER	RALGPS2	ENSGALG00000004273	Transcript	ENSGALT00000006794.5	protein_coding	-	14/20	-	-	-	-	-	-	-	rs312753881	-	-1	-	EntrezGene	-	-	-	-	P5	-	-	-	-
.	8:6703077-6703077	A	upstream_gene_variant	MODIFIER	ANGPTL1	ENSGALG00000004290	Transcript	ENSGALT00000006824.6	protein_coding	-	-	-	-	-	-	-	-	-	rs312753881	13097	1	-	EntrezGene	-	-	-	-	A2	-	-	-	-
.	8:6703077-6703077	A	upstream_gene_variant	MODIFIER	-	ENSGALG00000047592	Transcript	ENSGALT00000033698.6	lncRNA	-	-	-	-	-	-	-	-	-	rs312753881	31490	-1	-	-	-	-	-	-	-	-	-	-	-
.	8:6703077-6703077	A	downstream_gene_variant	MODIFIER	ABL2	ENSGALG00000030357	Transcript	ENSGALT00000062566.2	protein_coding	-	-	-	-	-	-	-	-	-	rs312753881	83793	1	-	HGNC	HGNC:77	-	-	-	A2	-	-	-	-
.	8:6703077-6703077	A	downstream_gene_variant	MODIFIER	ABL2	ENSGALG00000030357	Transcript	ENSGALT00000063074.2	protein_coding	-	-	-	-	-	-	-	-	-	rs312753881	83778	1	-	HGNC	HGNC:77	-	-	-	P5	-	-	-	-
.	8:6703077-6703077	A	intron_variant	MODIFIER	RALGPS2	ENSGALG00000004273	Transcript	ENSGALT00000064580.2	protein_coding	-	12/17	-	-	-	-	-	-	-	rs312753881	-	-1	-	EntrezGene	-	-	-	-	A1	-	-	-	-
.	8:6703077-6703077	A	downstream_gene_variant	MODIFIER	ABL2	ENSGALG00000030357	Transcript	ENSGALT00000067489.2	protein_coding	-	-	-	-	-	-	-	-	-	rs312753881	83117	1	-	HGNC	HGNC:77	-	-	-	A2	-	-	-	-
.	8:6703077-6703077	A	downstream_gene_variant	MODIFIER	ABL2	ENSGALG00000030357	Transcript	ENSGALT00000076866.2	protein_coding	-	-	-	-	-	-	-	-	-	rs312753881	83793	1	-	HGNC	HGNC:77	-	-	-	A2	-	-	-	-
.	8:6703077-6703077	A	upstream_gene_variant	MODIFIER	ANGPTL1	ENSGALG00000004290	Transcript	ENSGALT00000087428.2	protein_coding	-	-	-	-	-	-	-	-	-	rs312753881	13373	1	-	EntrezGene	-	-	-	-	-	-	-	-	-
.	8:6703077-6703077	A	upstream_gene_variant	MODIFIER	ANGPTL1	ENSGALG00000004290	Transcript	ENSGALT00000099925.1	protein_coding	-	-	-	-	-	-	-	-	-	rs312753881	18948	1	-	EntrezGene	-	-	-	-	P5	-	-	-	-
.	8:6703077-6703077	A	upstream_gene_variant	MODIFIER	-	ENSGALG00000047592	Transcript	ENSGALT00000105374.1	lncRNA	-	-	-	-	-	-	-	-	-	rs312753881	31958	-1	-	-	-	-	-	-	-	-	-	-	-
.	8:6703077-6703077	A	upstream_gene_variant	MODIFIER	-	ENSGALG00000047592	Transcript	ENSGALT00000107501.1	lncRNA	-	-	-	-	-	-	-	-	-	rs312753881	34617	-1	-	-	-	-	-	-	-	-	-	-	-

## Sheet: indel.total aldehydes
Table S1C. Annotated genes nearest to or harboring suggestive INDELs for total aldehydes
#Uploaded_variation	Location	Allele	Consequence	IMPACT	SYMBOL	Gene	Feature_type	Feature	BIOTYPE	EXON	INTRON	HGVSc	HGVSp	cDNA_position	CDS_position	Protein_position	Amino_acids	Codons	Existing_variation	DISTANCE	STRAND	FLAGS	SYMBOL_SOURCE	HGNC_ID	MANE_SELECT	MANE_PLUS_CLINICAL	TSL	APPRIS	SIFT	CLIN_SIG	SOMATIC	PHENO
.	13:18461686-18461688	-	downstream_gene_variant	MODIFIER	LARS1	ENSGALG00000007494	Transcript	ENSGALT00000012114.6	protein_coding	-	-	-	-	-	-	-	-	-	-	39003	-1	-	HGNC	HGNC:6512	-	-	-	P1	-	-	-	-
.	13:18461686-18461688	-	upstream_gene_variant	MODIFIER	-	ENSGALG00000007516	Transcript	ENSGALT00000012154.6	protein_coding	-	-	-	-	-	-	-	-	-	-	63249	1	-	-	-	-	-	-	P1	-	-	-	-
.	13:18461686-18461688	-	upstream_gene_variant	MODIFIER	POU4F3	ENSGALG00000043334	Transcript	ENSGALT00000055322.3	protein_coding	-	-	-	-	-	-	-	-	-	-	94658	1	-	HGNC	HGNC:9220	-	-	-	P1	-	-	-	-
.	13:18461686-18461688	-	downstream_gene_variant	MODIFIER	GRXCR2	ENSGALG00000045847	Transcript	ENSGALT00000085373.2	protein_coding	-	-	-	-	-	-	-	-	-	-	4822	-1	-	HGNC	HGNC:33862	-	-	-	P1	-	-	-	-
.	13:18461686-18461688	-	upstream_gene_variant	MODIFIER	SH3RF2	ENSGALG00000043904	Transcript	ENSGALT00000090177.2	protein_coding	-	-	-	-	-	-	-	-	-	-	16517	1	-	HGNC	HGNC:26299	-	-	-	P1	-	-	-	-
.	13:18461686-18461688	-	intron_variant,non_coding_transcript_variant	MODIFIER	-	ENSGALG00000052007	Transcript	ENSGALT00000090666.1	lncRNA	-	1/6	-	-	-	-	-	-	-	-	-	-1	-	-	-	-	-	-	-	-	-	-	-
.	13:18461686-18461688	-	upstream_gene_variant	MODIFIER	-	ENSGALG00000054654	Transcript	ENSGALT00000090925.1	lncRNA	-	-	-	-	-	-	-	-	-	-	14783	-1	-	-	-	-	-	-	-	-	-	-	-
.	13:18461686-18461688	-	upstream_gene_variant	MODIFIER	-	ENSGALG00000049639	Transcript	ENSGALT00000093441.1	lncRNA	-	-	-	-	-	-	-	-	-	-	46196	-1	-	-	-	-	-	-	-	-	-	-	-
.	13:18461686-18461688	-	upstream_gene_variant	MODIFIER	-	ENSGALG00000052007	Transcript	ENSGALT00000096407.1	lncRNA	-	-	-	-	-	-	-	-	-	-	1377	-1	-	-	-	-	-	-	-	-	-	-	-
.	13:18461686-18461688	-	upstream_gene_variant	MODIFIER	-	ENSGALG00000049639	Transcript	ENSGALT00000098375.1	lncRNA	-	-	-	-	-	-	-	-	-	-	39909	-1	-	-	-	-	-	-	-	-	-	-	-
.	13:18461686-18461688	-	intron_variant,non_coding_transcript_variant	MODIFIER	-	ENSGALG00000052007	Transcript	ENSGALT00000100415.1	lncRNA	-	1/6	-	-	-	-	-	-	-	-	-	-1	-	-	-	-	-	-	-	-	-	-	-
.	13:18461686-18461688	-	upstream_gene_variant	MODIFIER	-	ENSGALG00000054654	Transcript	ENSGALT00000102792.1	lncRNA	-	-	-	-	-	-	-	-	-	-	14805	-1	-	-	-	-	-	-	-	-	-	-	-
.	13:18461686-18461688	-	downstream_gene_variant	MODIFIER	LARS1	ENSGALG00000007494	Transcript	ENSGALT00000104118.1	protein_coding	-	-	-	-	-	-	-	-	-	-	37254	-1	-	HGNC	HGNC:6512	-	-	-	-	-	-	-	-
.	13:18461697-18461699	-	downstream_gene_variant	MODIFIER	LARS1	ENSGALG00000007494	Transcript	ENSGALT00000012114.6	protein_coding	-	-	-	-	-	-	-	-	-	-	38992	-1	-	HGNC	HGNC:6512	-	-	-	P1	-	-	-	-
.	13:18461697-18461699	-	upstream_gene_variant	MODIFIER	-	ENSGALG00000007516	Transcript	ENSGALT00000012154.6	protein_coding	-	-	-	-	-	-	-	-	-	-	63238	1	-	-	-	-	-	-	P1	-	-	-	-
.	13:18461697-18461699	-	upstream_gene_variant	MODIFIER	POU4F3	ENSGALG00000043334	Transcript	ENSGALT00000055322.3	protein_coding	-	-	-	-	-	-	-	-	-	-	94647	1	-	HGNC	HGNC:9220	-	-	-	P1	-	-	-	-
.	13:18461697-18461699	-	downstream_gene_variant	MODIFIER	GRXCR2	ENSGALG00000045847	Transcript	ENSGALT00000085373.2	protein_coding	-	-	-	-	-	-	-	-	-	-	4811	-1	-	HGNC	HGNC:33862	-	-	-	P1	-	-	-	-
.	13:18461697-18461699	-	upstream_gene_variant	MODIFIER	SH3RF2	ENSGALG00000043904	Transcript	ENSGALT00000090177.2	protein_coding	-	-	-	-	-	-	-	-	-	-	16506	1	-	HGNC	HGNC:26299	-	-	-	P1	-	-	-	-
.	13:18461697-18461699	-	intron_variant,non_coding_transcript_variant	MODIFIER	-	ENSGALG00000052007	Transcript	ENSGALT00000090666.1	lncRNA	-	1/6	-	-	-	-	-	-	-	-	-	-1	-	-	-	-	-	-	-	-	-	-	-
.	13:18461697-18461699	-	upstream_gene_variant	MODIFIER	-	ENSGALG00000054654	Transcript	ENSGALT00000090925.1	lncRNA	-	-	-	-	-	-	-	-	-	-	14794	-1	-	-	-	-	-	-	-	-	-	-	-
.	13:18461697-18461699	-	upstream_gene_variant	MODIFIER	-	ENSGALG00000049639	Transcript	ENSGALT00000093441.1	lncRNA	-	-	-	-	-	-	-	-	-	-	46207	-1	-	-	-	-	-	-	-	-	-	-	-
.	13:18461697-18461699	-	upstream_gene_variant	MODIFIER	-	ENSGALG00000052007	Transcript	ENSGALT00000096407.1	lncRNA	-	-	-	-	-	-	-	-	-	-	1388	-1	-	-	-	-	-	-	-	-	-	-	-
.	13:18461697-18461699	-	upstream_gene_variant	MODIFIER	-	ENSGALG00000049639	Transcript	ENSGALT00000098375.1	lncRNA	-	-	-	-	-	-	-	-	-	-	39920	-1	-	-	-	-	-	-	-	-	-	-	-
.	13:18461697-18461699	-	intron_variant,non_coding_transcript_variant	MODIFIER	-	ENSGALG00000052007	Transcript	ENSGALT00000100415.1	lncRNA	-	1/6	-	-	-	-	-	-	-	-	-	-1	-	-	-	-	-	-	-	-	-	-	-
.	13:18461697-18461699	-	upstream_gene_variant	MODIFIER	-	ENSGALG00000054654	Transcript	ENSGALT00000102792.1	lncRNA	-	-	-	-	-	-	-	-	-	-	14816	-1	-	-	-	-	-	-	-	-	-	-	-
.	13:18461697-18461699	-	downstream_gene_variant	MODIFIER	LARS1	ENSGALG00000007494	Transcript	ENSGALT00000104118.1	protein_coding	-	-	-	-	-	-	-	-	-	-	37243	-1	-	HGNC	HGNC:6512	-	-	-	-	-	-	-	-
.	13:18461700-18461700	AGCG	downstream_gene_variant	MODIFIER	LARS1	ENSGALG00000007494	Transcript	ENSGALT00000012114.6	protein_coding	-	-	-	-	-	-	-	-	-	-	38990	-1	-	HGNC	HGNC:6512	-	-	-	P1	-	-	-	-
.	13:18461700-18461700	AGCG	upstream_gene_variant	MODIFIER	-	ENSGALG00000007516	Transcript	ENSGALT00000012154.6	protein_coding	-	-	-	-	-	-	-	-	-	-	63236	1	-	-	-	-	-	-	P1	-	-	-	-
.	13:18461700-18461700	AGCG	upstream_gene_variant	MODIFIER	POU4F3	ENSGALG00000043334	Transcript	ENSGALT00000055322.3	protein_coding	-	-	-	-	-	-	-	-	-	-	94645	1	-	HGNC	HGNC:9220	-	-	-	P1	-	-	-	-
.	13:18461700-18461700	AGCG	downstream_gene_variant	MODIFIER	GRXCR2	ENSGALG00000045847	Transcript	ENSGALT00000085373.2	protein_coding	-	-	-	-	-	-	-	-	-	-	4809	-1	-	HGNC	HGNC:33862	-	-	-	P1	-	-	-	-
.	13:18461700-18461700	AGCG	upstream_gene_variant	MODIFIER	SH3RF2	ENSGALG00000043904	Transcript	ENSGALT00000090177.2	protein_coding	-	-	-	-	-	-	-	-	-	-	16504	1	-	HGNC	HGNC:26299	-	-	-	P1	-	-	-	-
.	13:18461700-18461700	AGCG	intron_variant,non_coding_transcript_variant	MODIFIER	-	ENSGALG00000052007	Transcript	ENSGALT00000090666.1	lncRNA	-	1/6	-	-	-	-	-	-	-	-	-	-1	-	-	-	-	-	-	-	-	-	-	-
.	13:18461700-18461700	AGCG	upstream_gene_variant	MODIFIER	-	ENSGALG00000054654	Transcript	ENSGALT00000090925.1	lncRNA	-	-	-	-	-	-	-	-	-	-	14796	-1	-	-	-	-	-	-	-	-	-	-	-
.	13:18461700-18461700	AGCG	upstream_gene_variant	MODIFIER	-	ENSGALG00000049639	Transcript	ENSGALT00000093441.1	lncRNA	-	-	-	-	-	-	-	-	-	-	46209	-1	-	-	-	-	-	-	-	-	-	-	-
.	13:18461700-18461700	AGCG	upstream_gene_variant	MODIFIER	-	ENSGALG00000052007	Transcript	ENSGALT00000096407.1	lncRNA	-	-	-	-	-	-	-	-	-	-	1390	-1	-	-	-	-	-	-	-	-	-	-	-
.	13:18461700-18461700	AGCG	upstream_gene_variant	MODIFIER	-	ENSGALG00000049639	Transcript	ENSGALT00000098375.1	lncRNA	-	-	-	-	-	-	-	-	-	-	39922	-1	-	-	-	-	-	-	-	-	-	-	-
.	13:18461700-18461700	AGCG	intron_variant,non_coding_transcript_variant	MODIFIER	-	ENSGALG00000052007	Transcript	ENSGALT00000100415.1	lncRNA	-	1/6	-	-	-	-	-	-	-	-	-	-1	-	-	-	-	-	-	-	-	-	-	-
.	13:18461700-18461700	AGCG	upstream_gene_variant	MODIFIER	-	ENSGALG00000054654	Transcript	ENSGALT00000102792.1	lncRNA	-	-	-	-	-	-	-	-	-	-	14818	-1	-	-	-	-	-	-	-	-	-	-	-
.	13:18461700-18461700	AGCG	downstream_gene_variant	MODIFIER	LARS1	ENSGALG00000007494	Transcript	ENSGALT00000104118.1	protein_coding	-	-	-	-	-	-	-	-	-	-	37241	-1	-	HGNC	HGNC:6512	-	-	-	-	-	-	-	-
.	18:1528482-1528487	-	intergenic_variant	MODIFIER	-	-	-	-	-	-	-	-	-	-	-	-	-	-	-	-	-	-	-	-	-	-	-	-	-	-	-	-
.	19:2838646-2838646	CAAGT	upstream_gene_variant	MODIFIER	RCC1L	ENSGALG00000001174	Transcript	ENSGALT00000001779.5	protein_coding	-	-	-	-	-	-	-	-	-	rs1058005436	38833	-1	-	EntrezGene	-	-	-	-	P1	-	-	-	-
.	19:2838646-2838646	CAAGT	upstream_gene_variant	MODIFIER	-	ENSGALG00000021665	Transcript	ENSGALT00000001925.6	protein_coding	-	-	-	-	-	-	-	-	-	rs1058005436	16853	-1	-	-	-	-	-	-	P1	-	-	-	-
.	19:2838646-2838646	CAAGT	downstream_gene_variant	MODIFIER	GTF2IRD1	ENSGALG00000001263	Transcript	ENSGALT00000001926.7	protein_coding	-	-	-	-	-	-	-	-	-	rs1058005436	28375	-1	-	HGNC	HGNC:4661	-	-	-	P1	-	-	-	-
.	19:2838646-2838646	CAAGT	upstream_gene_variant	MODIFIER	NCF1C	ENSGALG00000001189	Transcript	ENSGALT00000035150.4	protein_coding	-	-	-	-	-	-	-	-	-	rs1058005436	31252	-1	-	EntrezGene	-	-	-	-	P5	-	-	-	-
.	19:2838646-2838646	CAAGT	downstream_gene_variant	MODIFIER	CLIP2	ENSGALG00000030450	Transcript	ENSGALT00000058529.2	protein_coding	-	-	-	-	-	-	-	-	-	rs1058005436	88341	-1	-	HGNC	HGNC:2586	-	-	-	P5	-	-	-	-
.	19:2838646-2838646	CAAGT	upstream_gene_variant	MODIFIER	-	ENSGALG00000021665	Transcript	ENSGALT00000061444.2	protein_coding	-	-	-	-	-	-	-	-	-	rs1058005436	15830	-1	-	-	-	-	-	-	P1	-	-	-	-
.	19:2838646-2838646	CAAGT	downstream_gene_variant	MODIFIER	GATSL2	ENSGALG00000036742	Transcript	ENSGALT00000074456.2	protein_coding	-	-	-	-	-	-	-	-	-	rs1058005436	58089	1	-	EntrezGene	-	-	-	-	P1	-	-	-	-
.	19:2838646-2838646	CAAGT	upstream_gene_variant	MODIFIER	-	ENSGALG00000021665	Transcript	ENSGALT00000077145.2	protein_coding	-	-	-	-	-	-	-	-	-	rs1058005436	14241	-1	-	-	-	-	-	-	P1	-	-	-	-
.	19:2838646-2838646	CAAGT	downstream_gene_variant	MODIFIER	CLIP2	ENSGALG00000030450	Transcript	ENSGALT00000078175.2	protein_coding	-	-	-	-	-	-	-	-	-	rs1058005436	88341	-1	-	HGNC	HGNC:2586	-	-	-	A2	-	-	-	-
.	19:2838646-2838646	CAAGT	upstream_gene_variant	MODIFIER	NCF1C	ENSGALG00000001189	Transcript	ENSGALT00000101450.1	protein_coding	-	-	-	-	-	-	-	-	-	rs1058005436	31326	-1	-	EntrezGene	-	-	-	-	-	-	-	-	-
.	19:2838646-2838646	CAAGT	upstream_gene_variant	MODIFIER	-	ENSGALG00000047455	Transcript	ENSGALT00000103908.1	lncRNA	-	-	-	-	-	-	-	-	-	rs1058005436	54154	-1	-	-	-	-	-	-	-	-	-	-	-
.	19:2838646-2838646	CAAGT	upstream_gene_variant	MODIFIER	NCF1C	ENSGALG00000001189	Transcript	ENSGALT00000104167.1	protein_coding	-	-	-	-	-	-	-	-	-	rs1058005436	31388	-1	-	EntrezGene	-	-	-	-	A2	-	-	-	-
.	19:2838646-2838646	CAAGT	upstream_gene_variant	MODIFIER	-	ENSGALG00000047455	Transcript	ENSGALT00000104352.1	lncRNA	-	-	-	-	-	-	-	-	-	rs1058005436	53780	-1	-	-	-	-	-	-	-	-	-	-	-
.	19:2838646-2838646	CAAGT	downstream_gene_variant	MODIFIER	-	ENSGALG00000048401	Transcript	ENSGALT00000107357.1	protein_coding	-	-	-	-	-	-	-	-	-	rs1058005436	18469	-1	-	-	-	-	-	-	-	-	-	-	-
.	19:2838646-2838646	CAAGT	downstream_gene_variant	MODIFIER	-	ENSGALG00000048401	Transcript	ENSGALT00000107779.1	protein_coding	-	-	-	-	-	-	-	-	-	rs1058005436	7116	-1	-	-	-	-	-	-	P1	-	-	-	-
.	19:3281276-3281276	TTCTTTGATAACTT	upstream_gene_variant	MODIFIER	SPNS2	ENSGALG00000001387	Transcript	ENSGALT00000002111.6	protein_coding	-	-	-	-	-	-	-	-	-	-	67103	-1	-	HGNC	HGNC:26992	-	-	-	P1	-	-	-	-
.	19:3281276-3281276	TTCTTTGATAACTT	upstream_gene_variant	MODIFIER	SPNS3	ENSGALG00000001410	Transcript	ENSGALT00000002146.5	protein_coding	-	-	-	-	-	-	-	-	-	-	2234	-1	-	HGNC	HGNC:28433	-	-	-	P1	-	-	-	-
.	19:3281276-3281276	TTCTTTGATAACTT	upstream_gene_variant	MODIFIER	ANKFY1	ENSGALG00000001467	Transcript	ENSGALT00000002223.7	protein_coding	-	-	-	-	-	-	-	-	-	-	44719	1	-	HGNC	HGNC:20763	-	-	-	P1	-	-	-	-
.	19:3281276-3281276	TTCTTTGATAACTT	upstream_gene_variant	MODIFIER	ZZEF1	ENSGALG00000001546	Transcript	ENSGALT00000002350.6	protein_coding	-	-	-	-	-	-	-	-	-	-	75240	1	-	HGNC	HGNC:29027	-	-	-	A2	-	-	-	-
.	19:3281276-3281276	TTCTTTGATAACTT	upstream_gene_variant	MODIFIER	UBE2G1	ENSGALG00000001441	Transcript	ENSGALT00000040447.4	protein_coding	-	-	-	-	-	-	-	-	-	-	10656	1	-	EntrezGene	-	-	-	-	P1	-	-	-	-
.	19:3281276-3281276	TTCTTTGATAACTT	upstream_gene_variant	MODIFIER	gga-mir-6592	ENSGALG00000028151	Transcript	ENSGALT00000043778.2	miRNA	-	-	-	-	-	-	-	-	-	-	75477	1	-	miRBase	-	-	-	-	-	-	-	-	-
.	19:3281276-3281276	TTCTTTGATAACTT	downstream_gene_variant	MODIFIER	CYB5D2	ENSGALG00000001479	Transcript	ENSGALT00000088839.2	protein_coding	-	-	-	-	-	-	-	-	-	-	71053	-1	-	HGNC	HGNC:28471	-	-	-	P1	-	-	-	-
.	19:3281276-3281276	TTCTTTGATAACTT	upstream_gene_variant	MODIFIER	ZZEF1	ENSGALG00000001546	Transcript	ENSGALT00000096518.1	protein_coding	-	-	-	-	-	-	-	-	-	-	75240	1	-	HGNC	HGNC:29027	-	-	-	P5	-	-	-	-
.	19:3281276-3281276	TTCTTTGATAACTT	upstream_gene_variant	MODIFIER	-	ENSGALG00000050216	Transcript	ENSGALT00000096885.1	protein_coding	-	-	-	-	-	-	-	-	-	-	37081	1	-	-	-	-	-	-	P1	-	-	-	-
.	19:3283137-3283138	-	upstream_gene_variant	MODIFIER	SPNS2	ENSGALG00000001387	Transcript	ENSGALT00000002111.6	protein_coding	-	-	-	-	-	-	-	-	-	-	68965	-1	-	HGNC	HGNC:26992	-	-	-	P1	-	-	-	-
.	19:3283137-3283138	-	upstream_gene_variant	MODIFIER	SPNS3	ENSGALG00000001410	Transcript	ENSGALT00000002146.5	protein_coding	-	-	-	-	-	-	-	-	-	-	4096	-1	-	HGNC	HGNC:28433	-	-	-	P1	-	-	-	-
.	19:3283137-3283138	-	upstream_gene_variant	MODIFIER	ANKFY1	ENSGALG00000001467	Transcript	ENSGALT00000002223.7	protein_coding	-	-	-	-	-	-	-	-	-	-	42858	1	-	HGNC	HGNC:20763	-	-	-	P1	-	-	-	-
.	19:3283137-3283138	-	upstream_gene_variant	MODIFIER	ZZEF1	ENSGALG00000001546	Transcript	ENSGALT00000002350.6	protein_coding	-	-	-	-	-	-	-	-	-	-	73379	1	-	HGNC	HGNC:29027	-	-	-	A2	-	-	-	-
.	19:3283137-3283138	-	upstream_gene_variant	MODIFIER	UBE2G1	ENSGALG00000001441	Transcript	ENSGALT00000040447.4	protein_coding	-	-	-	-	-	-	-	-	-	-	8795	1	-	EntrezGene	-	-	-	-	P1	-	-	-	-
.	19:3283137-3283138	-	upstream_gene_variant	MODIFIER	gga-mir-6592	ENSGALG00000028151	Transcript	ENSGALT00000043778.2	miRNA	-	-	-	-	-	-	-	-	-	-	73616	1	-	miRBase	-	-	-	-	-	-	-	-	-
.	19:3283137-3283138	-	downstream_gene_variant	MODIFIER	CYB5D2	ENSGALG00000001479	Transcript	ENSGALT00000088839.2	protein_coding	-	-	-	-	-	-	-	-	-	-	69192	-1	-	HGNC	HGNC:28471	-	-	-	P1	-	-	-	-
.	19:3283137-3283138	-	upstream_gene_variant	MODIFIER	ZZEF1	ENSGALG00000001546	Transcript	ENSGALT00000096518.1	protein_coding	-	-	-	-	-	-	-	-	-	-	73379	1	-	HGNC	HGNC:29027	-	-	-	P5	-	-	-	-
.	19:3283137-3283138	-	upstream_gene_variant	MODIFIER	-	ENSGALG00000050216	Transcript	ENSGALT00000096885.1	protein_coding	-	-	-	-	-	-	-	-	-	-	35220	1	-	-	-	-	-	-	P1	-	-	-	-
.	19:3286666-3286667	-	upstream_gene_variant	MODIFIER	SPNS2	ENSGALG00000001387	Transcript	ENSGALT00000002111.6	protein_coding	-	-	-	-	-	-	-	-	-	-	72494	-1	-	HGNC	HGNC:26992	-	-	-	P1	-	-	-	-
.	19:3286666-3286667	-	upstream_gene_variant	MODIFIER	SPNS3	ENSGALG00000001410	Transcript	ENSGALT00000002146.5	protein_coding	-	-	-	-	-	-	-	-	-	-	7625	-1	-	HGNC	HGNC:28433	-	-	-	P1	-	-	-	-
.	19:3286666-3286667	-	upstream_gene_variant	MODIFIER	ANKFY1	ENSGALG00000001467	Transcript	ENSGALT00000002223.7	protein_coding	-	-	-	-	-	-	-	-	-	-	39329	1	-	HGNC	HGNC:20763	-	-	-	P1	-	-	-	-
.	19:3286666-3286667	-	upstream_gene_variant	MODIFIER	ZZEF1	ENSGALG00000001546	Transcript	ENSGALT00000002350.6	protein_coding	-	-	-	-	-	-	-	-	-	-	69850	1	-	HGNC	HGNC:29027	-	-	-	A2	-	-	-	-
.	19:3286666-3286667	-	upstream_gene_variant	MODIFIER	UBE2G1	ENSGALG00000001441	Transcript	ENSGALT00000040447.4	protein_coding	-	-	-	-	-	-	-	-	-	-	5266	1	-	EntrezGene	-	-	-	-	P1	-	-	-	-
.	19:3286666-3286667	-	upstream_gene_variant	MODIFIER	gga-mir-6592	ENSGALG00000028151	Transcript	ENSGALT00000043778.2	miRNA	-	-	-	-	-	-	-	-	-	-	70087	1	-	miRBase	-	-	-	-	-	-	-	-	-
.	19:3286666-3286667	-	downstream_gene_variant	MODIFIER	CYB5D2	ENSGALG00000001479	Transcript	ENSGALT00000088839.2	protein_coding	-	-	-	-	-	-	-	-	-	-	65663	-1	-	HGNC	HGNC:28471	-	-	-	P1	-	-	-	-
.	19:3286666-3286667	-	upstream_gene_variant	MODIFIER	ZZEF1	ENSGALG00000001546	Transcript	ENSGALT00000096518.1	protein_coding	-	-	-	-	-	-	-	-	-	-	69850	1	-	HGNC	HGNC:29027	-	-	-	P5	-	-	-	-
.	19:3286666-3286667	-	upstream_gene_variant	MODIFIER	-	ENSGALG00000050216	Transcript	ENSGALT00000096885.1	protein_coding	-	-	-	-	-	-	-	-	-	-	31691	1	-	-	-	-	-	-	P1	-	-	-	-
.	19:3286670-3286670	A	upstream_gene_variant	MODIFIER	SPNS2	ENSGALG00000001387	Transcript	ENSGALT00000002111.6	protein_coding	-	-	-	-	-	-	-	-	-	-	72497	-1	-	HGNC	HGNC:26992	-	-	-	P1	-	-	-	-
.	19:3286670-3286670	A	upstream_gene_variant	MODIFIER	SPNS3	ENSGALG00000001410	Transcript	ENSGALT00000002146.5	protein_coding	-	-	-	-	-	-	-	-	-	-	7628	-1	-	HGNC	HGNC:28433	-	-	-	P1	-	-	-	-
.	19:3286670-3286670	A	upstream_gene_variant	MODIFIER	ANKFY1	ENSGALG00000001467	Transcript	ENSGALT00000002223.7	protein_coding	-	-	-	-	-	-	-	-	-	-	39325	1	-	HGNC	HGNC:20763	-	-	-	P1	-	-	-	-
.	19:3286670-3286670	A	upstream_gene_variant	MODIFIER	ZZEF1	ENSGALG00000001546	Transcript	ENSGALT00000002350.6	protein_coding	-	-	-	-	-	-	-	-	-	-	69846	1	-	HGNC	HGNC:29027	-	-	-	A2	-	-	-	-
.	19:3286670-3286670	A	upstream_gene_variant	MODIFIER	UBE2G1	ENSGALG00000001441	Transcript	ENSGALT00000040447.4	protein_coding	-	-	-	-	-	-	-	-	-	-	5262	1	-	EntrezGene	-	-	-	-	P1	-	-	-	-
.	19:3286670-3286670	A	upstream_gene_variant	MODIFIER	gga-mir-6592	ENSGALG00000028151	Transcript	ENSGALT00000043778.2	miRNA	-	-	-	-	-	-	-	-	-	-	70083	1	-	miRBase	-	-	-	-	-	-	-	-	-
.	19:3286670-3286670	A	downstream_gene_variant	MODIFIER	CYB5D2	ENSGALG00000001479	Transcript	ENSGALT00000088839.2	protein_coding	-	-	-	-	-	-	-	-	-	-	65659	-1	-	HGNC	HGNC:28471	-	-	-	P1	-	-	-	-
.	19:3286670-3286670	A	upstream_gene_variant	MODIFIER	ZZEF1	ENSGALG00000001546	Transcript	ENSGALT00000096518.1	protein_coding	-	-	-	-	-	-	-	-	-	-	69846	1	-	HGNC	HGNC:29027	-	-	-	P5	-	-	-	-
.	19:3286670-3286670	A	upstream_gene_variant	MODIFIER	-	ENSGALG00000050216	Transcript	ENSGALT00000096885.1	protein_coding	-	-	-	-	-	-	-	-	-	-	31687	1	-	-	-	-	-	-	P1	-	-	-	-
.	19:3286671-3286671	TTCC	upstream_gene_variant	MODIFIER	SPNS2	ENSGALG00000001387	Transcript	ENSGALT00000002111.6	protein_coding	-	-	-	-	-	-	-	-	-	-	72498	-1	-	HGNC	HGNC:26992	-	-	-	P1	-	-	-	-
.	19:3286671-3286671	TTCC	upstream_gene_variant	MODIFIER	SPNS3	ENSGALG00000001410	Transcript	ENSGALT00000002146.5	protein_coding	-	-	-	-	-	-	-	-	-	-	7629	-1	-	HGNC	HGNC:28433	-	-	-	P1	-	-	-	-
.	19:3286671-3286671	TTCC	upstream_gene_variant	MODIFIER	ANKFY1	ENSGALG00000001467	Transcript	ENSGALT00000002223.7	protein_coding	-	-	-	-	-	-	-	-	-	-	39324	1	-	HGNC	HGNC:20763	-	-	-	P1	-	-	-	-
.	19:3286671-3286671	TTCC	upstream_gene_variant	MODIFIER	ZZEF1	ENSGALG00000001546	Transcript	ENSGALT00000002350.6	protein_coding	-	-	-	-	-	-	-	-	-	-	69845	1	-	HGNC	HGNC:29027	-	-	-	A2	-	-	-	-
.	19:3286671-3286671	TTCC	upstream_gene_variant	MODIFIER	UBE2G1	ENSGALG00000001441	Transcript	ENSGALT00000040447.4	protein_coding	-	-	-	-	-	-	-	-	-	-	5261	1	-	EntrezGene	-	-	-	-	P1	-	-	-	-
.	19:3286671-3286671	TTCC	upstream_gene_variant	MODIFIER	gga-mir-6592	ENSGALG00000028151	Transcript	ENSGALT00000043778.2	miRNA	-	-	-	-	-	-	-	-	-	-	70082	1	-	miRBase	-	-	-	-	-	-	-	-	-
.	19:3286671-3286671	TTCC	downstream_gene_variant	MODIFIER	CYB5D2	ENSGALG00000001479	Transcript	ENSGALT00000088839.2	protein_coding	-	-	-	-	-	-	-	-	-	-	65658	-1	-	HGNC	HGNC:28471	-	-	-	P1	-	-	-	-
.	19:3286671-3286671	TTCC	upstream_gene_variant	MODIFIER	ZZEF1	ENSGALG00000001546	Transcript	ENSGALT00000096518.1	protein_coding	-	-	-	-	-	-	-	-	-	-	69845	1	-	HGNC	HGNC:29027	-	-	-	P5	-	-	-	-
.	19:3286671-3286671	TTCC	upstream_gene_variant	MODIFIER	-	ENSGALG00000050216	Transcript	ENSGALT00000096885.1	protein_coding	-	-	-	-	-	-	-	-	-	-	31686	1	-	-	-	-	-	-	P1	-	-	-	-
.	19:3320739-3320741	-	upstream_gene_variant	MODIFIER	SPNS3	ENSGALG00000001410	Transcript	ENSGALT00000002146.5	protein_coding	-	-	-	-	-	-	-	-	-	-	41698	-1	-	HGNC	HGNC:28433	-	-	-	P1	-	-	-	-
.	19:3320739-3320741	-	upstream_gene_variant	MODIFIER	ANKFY1	ENSGALG00000001467	Transcript	ENSGALT00000002223.7	protein_coding	-	-	-	-	-	-	-	-	-	-	5255	1	-	HGNC	HGNC:20763	-	-	-	P1	-	-	-	-
.	19:3320739-3320741	-	upstream_gene_variant	MODIFIER	ZZEF1	ENSGALG00000001546	Transcript	ENSGALT00000002350.6	protein_coding	-	-	-	-	-	-	-	-	-	-	35776	1	-	HGNC	HGNC:29027	-	-	-	A2	-	-	-	-
.	19:3320739-3320741	-	downstream_gene_variant	MODIFIER	UBE2G1	ENSGALG00000001441	Transcript	ENSGALT00000040447.4	protein_coding	-	-	-	-	-	-	-	-	-	-	4528	1	-	EntrezGene	-	-	-	-	P1	-	-	-	-
.	19:3320739-3320741	-	upstream_gene_variant	MODIFIER	gga-mir-6592	ENSGALG00000028151	Transcript	ENSGALT00000043778.2	miRNA	-	-	-	-	-	-	-	-	-	-	36013	1	-	miRBase	-	-	-	-	-	-	-	-	-
.	19:3320739-3320741	-	downstream_gene_variant	MODIFIER	CYB5D2	ENSGALG00000001479	Transcript	ENSGALT00000088839.2	protein_coding	-	-	-	-	-	-	-	-	-	-	31589	-1	-	HGNC	HGNC:28471	-	-	-	P1	-	-	-	-
.	19:3320739-3320741	-	upstream_gene_variant	MODIFIER	ZZEF1	ENSGALG00000001546	Transcript	ENSGALT00000096518.1	protein_coding	-	-	-	-	-	-	-	-	-	-	35776	1	-	HGNC	HGNC:29027	-	-	-	P5	-	-	-	-
.	19:3320739-3320741	-	intron_variant	MODIFIER	-	ENSGALG00000050216	Transcript	ENSGALT00000096885.1	protein_coding	-	1/1	-	-	-	-	-	-	-	-	-	1	-	-	-	-	-	-	P1	-	-	-	-
.	19:3320742-3320742	AAA	upstream_gene_variant	MODIFIER	SPNS3	ENSGALG00000001410	Transcript	ENSGALT00000002146.5	protein_coding	-	-	-	-	-	-	-	-	-	-	41700	-1	-	HGNC	HGNC:28433	-	-	-	P1	-	-	-	-
.	19:3320742-3320742	AAA	upstream_gene_variant	MODIFIER	ANKFY1	ENSGALG00000001467	Transcript	ENSGALT00000002223.7	protein_coding	-	-	-	-	-	-	-	-	-	-	5253	1	-	HGNC	HGNC:20763	-	-	-	P1	-	-	-	-
.	19:3320742-3320742	AAA	upstream_gene_variant	MODIFIER	ZZEF1	ENSGALG00000001546	Transcript	ENSGALT00000002350.6	protein_coding	-	-	-	-	-	-	-	-	-	-	35774	1	-	HGNC	HGNC:29027	-	-	-	A2	-	-	-	-
.	19:3320742-3320742	AAA	downstream_gene_variant	MODIFIER	UBE2G1	ENSGALG00000001441	Transcript	ENSGALT00000040447.4	protein_coding	-	-	-	-	-	-	-	-	-	-	4530	1	-	EntrezGene	-	-	-	-	P1	-	-	-	-
.	19:3320742-3320742	AAA	upstream_gene_variant	MODIFIER	gga-mir-6592	ENSGALG00000028151	Transcript	ENSGALT00000043778.2	miRNA	-	-	-	-	-	-	-	-	-	-	36011	1	-	miRBase	-	-	-	-	-	-	-	-	-
.	19:3320742-3320742	AAA	downstream_gene_variant	MODIFIER	CYB5D2	ENSGALG00000001479	Transcript	ENSGALT00000088839.2	protein_coding	-	-	-	-	-	-	-	-	-	-	31587	-1	-	HGNC	HGNC:28471	-	-	-	P1	-	-	-	-
.	19:3320742-3320742	AAA	upstream_gene_variant	MODIFIER	ZZEF1	ENSGALG00000001546	Transcript	ENSGALT00000096518.1	protein_coding	-	-	-	-	-	-	-	-	-	-	35774	1	-	HGNC	HGNC:29027	-	-	-	P5	-	-	-	-
.	19:3320742-3320742	AAA	intron_variant	MODIFIER	-	ENSGALG00000050216	Transcript	ENSGALT00000096885.1	protein_coding	-	1/1	-	-	-	-	-	-	-	-	-	1	-	-	-	-	-	-	P1	-	-	-	-
.	19:3320751-3320754	-	upstream_gene_variant	MODIFIER	SPNS3	ENSGALG00000001410	Transcript	ENSGALT00000002146.5	protein_coding	-	-	-	-	-	-	-	-	-	-	41710	-1	-	HGNC	HGNC:28433	-	-	-	P1	-	-	-	-
.	19:3320751-3320754	-	upstream_gene_variant	MODIFIER	ANKFY1	ENSGALG00000001467	Transcript	ENSGALT00000002223.7	protein_coding	-	-	-	-	-	-	-	-	-	-	5242	1	-	HGNC	HGNC:20763	-	-	-	P1	-	-	-	-
.	19:3320751-3320754	-	upstream_gene_variant	MODIFIER	ZZEF1	ENSGALG00000001546	Transcript	ENSGALT00000002350.6	protein_coding	-	-	-	-	-	-	-	-	-	-	35763	1	-	HGNC	HGNC:29027	-	-	-	A2	-	-	-	-
.	19:3320751-3320754	-	downstream_gene_variant	MODIFIER	UBE2G1	ENSGALG00000001441	Transcript	ENSGALT00000040447.4	protein_coding	-	-	-	-	-	-	-	-	-	-	4540	1	-	EntrezGene	-	-	-	-	P1	-	-	-	-
.	19:3320751-3320754	-	upstream_gene_variant	MODIFIER	gga-mir-6592	ENSGALG00000028151	Transcript	ENSGALT00000043778.2	miRNA	-	-	-	-	-	-	-	-	-	-	36000	1	-	miRBase	-	-	-	-	-	-	-	-	-
.	19:3320751-3320754	-	downstream_gene_variant	MODIFIER	CYB5D2	ENSGALG00000001479	Transcript	ENSGALT00000088839.2	protein_coding	-	-	-	-	-	-	-	-	-	-	31576	-1	-	HGNC	HGNC:28471	-	-	-	P1	-	-	-	-
.	19:3320751-3320754	-	upstream_gene_variant	MODIFIER	ZZEF1	ENSGALG00000001546	Transcript	ENSGALT00000096518.1	protein_coding	-	-	-	-	-	-	-	-	-	-	35763	1	-	HGNC	HGNC:29027	-	-	-	P5	-	-	-	-
.	19:3320751-3320754	-	intron_variant	MODIFIER	-	ENSGALG00000050216	Transcript	ENSGALT00000096885.1	protein_coding	-	1/1	-	-	-	-	-	-	-	-	-	1	-	-	-	-	-	-	P1	-	-	-	-
.	19:3320755-3320755	CC	upstream_gene_variant	MODIFIER	SPNS3	ENSGALG00000001410	Transcript	ENSGALT00000002146.5	protein_coding	-	-	-	-	-	-	-	-	-	-	41713	-1	-	HGNC	HGNC:28433	-	-	-	P1	-	-	-	-
.	19:3320755-3320755	CC	upstream_gene_variant	MODIFIER	ANKFY1	ENSGALG00000001467	Transcript	ENSGALT00000002223.7	protein_coding	-	-	-	-	-	-	-	-	-	-	5240	1	-	HGNC	HGNC:20763	-	-	-	P1	-	-	-	-
.	19:3320755-3320755	CC	upstream_gene_variant	MODIFIER	ZZEF1	ENSGALG00000001546	Transcript	ENSGALT00000002350.6	protein_coding	-	-	-	-	-	-	-	-	-	-	35761	1	-	HGNC	HGNC:29027	-	-	-	A2	-	-	-	-
.	19:3320755-3320755	CC	downstream_gene_variant	MODIFIER	UBE2G1	ENSGALG00000001441	Transcript	ENSGALT00000040447.4	protein_coding	-	-	-	-	-	-	-	-	-	-	4543	1	-	EntrezGene	-	-	-	-	P1	-	-	-	-
.	19:3320755-3320755	CC	upstream_gene_variant	MODIFIER	gga-mir-6592	ENSGALG00000028151	Transcript	ENSGALT00000043778.2	miRNA	-	-	-	-	-	-	-	-	-	-	35998	1	-	miRBase	-	-	-	-	-	-	-	-	-
.	19:3320755-3320755	CC	downstream_gene_variant	MODIFIER	CYB5D2	ENSGALG00000001479	Transcript	ENSGALT00000088839.2	protein_coding	-	-	-	-	-	-	-	-	-	-	31574	-1	-	HGNC	HGNC:28471	-	-	-	P1	-	-	-	-
.	19:3320755-3320755	CC	upstream_gene_variant	MODIFIER	ZZEF1	ENSGALG00000001546	Transcript	ENSGALT00000096518.1	protein_coding	-	-	-	-	-	-	-	-	-	-	35761	1	-	HGNC	HGNC:29027	-	-	-	P5	-	-	-	-
.	19:3320755-3320755	CC	intron_variant	MODIFIER	-	ENSGALG00000050216	Transcript	ENSGALT00000096885.1	protein_coding	-	1/1	-	-	-	-	-	-	-	-	-	1	-	-	-	-	-	-	P1	-	-	-	-
.	19:3321593-3321596	-	upstream_gene_variant	MODIFIER	SPNS3	ENSGALG00000001410	Transcript	ENSGALT00000002146.5	protein_coding	-	-	-	-	-	-	-	-	-	rs1058678648	42552	-1	-	HGNC	HGNC:28433	-	-	-	P1	-	-	-	-
.	19:3321593-3321596	-	upstream_gene_variant	MODIFIER	ANKFY1	ENSGALG00000001467	Transcript	ENSGALT00000002223.7	protein_coding	-	-	-	-	-	-	-	-	-	rs1058678648	4400	1	-	HGNC	HGNC:20763	-	-	-	P1	-	-	-	-
.	19:3321593-3321596	-	upstream_gene_variant	MODIFIER	ZZEF1	ENSGALG00000001546	Transcript	ENSGALT00000002350.6	protein_coding	-	-	-	-	-	-	-	-	-	rs1058678648	34921	1	-	HGNC	HGNC:29027	-	-	-	A2	-	-	-	-
.	19:3321593-3321596	-	downstream_gene_variant	MODIFIER	UBE2G1	ENSGALG00000001441	Transcript	ENSGALT00000040447.4	protein_coding	-	-	-	-	-	-	-	-	-	rs1058678648	5382	1	-	EntrezGene	-	-	-	-	P1	-	-	-	-
.	19:3321593-3321596	-	upstream_gene_variant	MODIFIER	gga-mir-6592	ENSGALG00000028151	Transcript	ENSGALT00000043778.2	miRNA	-	-	-	-	-	-	-	-	-	rs1058678648	35158	1	-	miRBase	-	-	-	-	-	-	-	-	-
.	19:3321593-3321596	-	downstream_gene_variant	MODIFIER	CYB5D2	ENSGALG00000001479	Transcript	ENSGALT00000088839.2	protein_coding	-	-	-	-	-	-	-	-	-	rs1058678648	30734	-1	-	HGNC	HGNC:28471	-	-	-	P1	-	-	-	-
.	19:3321593-3321596	-	upstream_gene_variant	MODIFIER	ZZEF1	ENSGALG00000001546	Transcript	ENSGALT00000096518.1	protein_coding	-	-	-	-	-	-	-	-	-	rs1058678648	34921	1	-	HGNC	HGNC:29027	-	-	-	P5	-	-	-	-
.	19:3321593-3321596	-	intron_variant	MODIFIER	-	ENSGALG00000050216	Transcript	ENSGALT00000096885.1	protein_coding	-	1/1	-	-	-	-	-	-	-	rs1058678648	-	1	-	-	-	-	-	-	P1	-	-	-	-
.	19:3334613-3334613	A	upstream_gene_variant	MODIFIER	SPNS3	ENSGALG00000001410	Transcript	ENSGALT00000002146.5	protein_coding	-	-	-	-	-	-	-	-	-	rs1059141697	55571	-1	-	HGNC	HGNC:28433	-	-	-	P1	-	-	-	-
.	19:3334613-3334613	A	intron_variant	MODIFIER	ANKFY1	ENSGALG00000001467	Transcript	ENSGALT00000002223.7	protein_coding	-	7/22	-	-	-	-	-	-	-	rs1059141697	-	1	-	HGNC	HGNC:20763	-	-	-	P1	-	-	-	-
.	19:3334613-3334613	A	upstream_gene_variant	MODIFIER	ZZEF1	ENSGALG00000001546	Transcript	ENSGALT00000002350.6	protein_coding	-	-	-	-	-	-	-	-	-	rs1059141697	21903	1	-	HGNC	HGNC:29027	-	-	-	A2	-	-	-	-
.	19:3334613-3334613	A	upstream_gene_variant	MODIFIER	ATP2A3	ENSGALG00000001564	Transcript	ENSGALT00000002375.6	protein_coding	-	-	-	-	-	-	-	-	-	rs1059141697	87418	1	-	EntrezGene	-	-	-	-	P5	-	-	-	-
.	19:3334613-3334613	A	downstream_gene_variant	MODIFIER	UBE2G1	ENSGALG00000001441	Transcript	ENSGALT00000040447.4	protein_coding	-	-	-	-	-	-	-	-	-	rs1059141697	18401	1	-	EntrezGene	-	-	-	-	P1	-	-	-	-
.	19:3334613-3334613	A	upstream_gene_variant	MODIFIER	gga-mir-6592	ENSGALG00000028151	Transcript	ENSGALT00000043778.2	miRNA	-	-	-	-	-	-	-	-	-	rs1059141697	22140	1	-	miRBase	-	-	-	-	-	-	-	-	-
.	19:3334613-3334613	A	downstream_gene_variant	MODIFIER	CYB5D2	ENSGALG00000001479	Transcript	ENSGALT00000088839.2	protein_coding	-	-	-	-	-	-	-	-	-	rs1059141697	17716	-1	-	HGNC	HGNC:28471	-	-	-	P1	-	-	-	-
.	19:3334613-3334613	A	upstream_gene_variant	MODIFIER	ZZEF1	ENSGALG00000001546	Transcript	ENSGALT00000096518.1	protein_coding	-	-	-	-	-	-	-	-	-	rs1059141697	21903	1	-	HGNC	HGNC:29027	-	-	-	P5	-	-	-	-
.	19:3334613-3334613	A	downstream_gene_variant	MODIFIER	-	ENSGALG00000050216	Transcript	ENSGALT00000096885.1	protein_coding	-	-	-	-	-	-	-	-	-	rs1059141697	11986	1	-	-	-	-	-	-	P1	-	-	-	-
.	19:3334613-3334613	A	upstream_gene_variant	MODIFIER	ATP2A3	ENSGALG00000001564	Transcript	ENSGALT00000105379.1	protein_coding	-	-	-	-	-	-	-	-	-	rs1059141697	87510	1	-	EntrezGene	-	-	-	-	A2	-	-	-	-
.	19:3368799-3368808	-	upstream_gene_variant	MODIFIER	SPNS3	ENSGALG00000001410	Transcript	ENSGALT00000002146.5	protein_coding	-	-	-	-	-	-	-	-	-	rs736366596	89758	-1	-	HGNC	HGNC:28433	-	-	-	P1	-	-	-	-
.	19:3368799-3368808	-	downstream_gene_variant	MODIFIER	ANKFY1	ENSGALG00000001467	Transcript	ENSGALT00000002223.7	protein_coding	-	-	-	-	-	-	-	-	-	rs736366596	22256	1	-	HGNC	HGNC:20763	-	-	-	P1	-	-	-	-
.	19:3368799-3368808	-	intron_variant	MODIFIER	ZZEF1	ENSGALG00000001546	Transcript	ENSGALT00000002350.6	protein_coding	-	9/55	-	-	-	-	-	-	-	rs736366596	-	1	-	HGNC	HGNC:29027	-	-	-	A2	-	-	-	-
.	19:3368799-3368808	-	upstream_gene_variant	MODIFIER	ATP2A3	ENSGALG00000001564	Transcript	ENSGALT00000002375.6	protein_coding	-	-	-	-	-	-	-	-	-	rs736366596	53224	1	-	EntrezGene	-	-	-	-	P5	-	-	-	-
.	19:3368799-3368808	-	upstream_gene_variant	MODIFIER	P2RX1	ENSGALG00000001573	Transcript	ENSGALT00000035122.3	protein_coding	-	-	-	-	-	-	-	-	-	rs736366596	94137	1	-	EntrezGene	-	-	-	-	P1	-	-	-	-
.	19:3368799-3368808	-	downstream_gene_variant	MODIFIER	UBE2G1	ENSGALG00000001441	Transcript	ENSGALT00000040447.4	protein_coding	-	-	-	-	-	-	-	-	-	rs736366596	52588	1	-	EntrezGene	-	-	-	-	P1	-	-	-	-
.	19:3368799-3368808	-	downstream_gene_variant	MODIFIER	gga-mir-6592	ENSGALG00000028151	Transcript	ENSGALT00000043778.2	miRNA	-	-	-	-	-	-	-	-	-	rs736366596	11937	1	-	miRBase	-	-	-	-	-	-	-	-	-
.	19:3368799-3368808	-	upstream_gene_variant	MODIFIER	CYB5D2	ENSGALG00000001479	Transcript	ENSGALT00000088839.2	protein_coding	-	-	-	-	-	-	-	-	-	rs736366596	12567	-1	-	HGNC	HGNC:28471	-	-	-	P1	-	-	-	-
.	19:3368799-3368808	-	intron_variant	MODIFIER	ZZEF1	ENSGALG00000001546	Transcript	ENSGALT00000096518.1	protein_coding	-	9/56	-	-	-	-	-	-	-	rs736366596	-	1	-	HGNC	HGNC:29027	-	-	-	P5	-	-	-	-
.	19:3368799-3368808	-	downstream_gene_variant	MODIFIER	-	ENSGALG00000050216	Transcript	ENSGALT00000096885.1	protein_coding	-	-	-	-	-	-	-	-	-	rs736366596	46173	1	-	-	-	-	-	-	P1	-	-	-	-
.	19:3368799-3368808	-	upstream_gene_variant	MODIFIER	ATP2A3	ENSGALG00000001564	Transcript	ENSGALT00000105379.1	protein_coding	-	-	-	-	-	-	-	-	-	rs736366596	53316	1	-	EntrezGene	-	-	-	-	A2	-	-	-	-
.	19:3569230-3569232	-	downstream_gene_variant	MODIFIER	CAMKK1	ENSGALG00000001617	Transcript	ENSGALT00000002468.7	protein_coding	-	-	-	-	-	-	-	-	-	-	12462	1	-	HGNC	HGNC:1469	-	-	-	P1	-	-	-	-
.	19:3569230-3569232	-	upstream_gene_variant	MODIFIER	C1QBP	ENSGALG00000001654	Transcript	ENSGALT00000002525.6	protein_coding	-	-	-	-	-	-	-	-	-	-	9091	1	-	HGNC	HGNC:1243	-	-	-	P1	-	-	-	-
.	19:3569230-3569232	-	downstream_gene_variant	MODIFIER	RPAIN	ENSGALG00000001666	Transcript	ENSGALT00000002552.6	protein_coding	-	-	-	-	-	-	-	-	-	-	12382	-1	-	HGNC	HGNC:28641	-	-	-	P1	-	-	-	-
.	19:3569230-3569232	-	intron_variant	MODIFIER	IFT22	ENSGALG00000021653	Transcript	ENSGALT00000035106.5	protein_coding	-	5/5	-	-	-	-	-	-	-	-	-	-1	-	HGNC	HGNC:21895	-	-	-	P1	-	-	-	-
.	19:3569230-3569232	-	downstream_gene_variant	MODIFIER	P2RX1	ENSGALG00000001573	Transcript	ENSGALT00000035122.3	protein_coding	-	-	-	-	-	-	-	-	-	-	98937	1	-	EntrezGene	-	-	-	-	P1	-	-	-	-
.	19:3569230-3569232	-	downstream_gene_variant	MODIFIER	DERL2	ENSGALG00000041844	Transcript	ENSGALT00000065684.2	protein_coding	-	-	-	-	-	-	-	-	-	-	1036	1	-	HGNC	HGNC:17943	-	-	-	P1	-	-	-	-
.	19:3569230-3569232	-	upstream_gene_variant	MODIFIER	NUP88	ENSGALG00000032280	Transcript	ENSGALT00000082979.2	protein_coding	-	-	-	-	-	-	-	-	-	-	14954	1	-	HGNC	HGNC:8067	-	-	-	P1	-	-	-	-
.	19:3569230-3569232	-	intron_variant	MODIFIER	-	ENSGALG00000052647	Transcript	ENSGALT00000083545.2	protein_coding	-	1/12	-	-	-	-	-	-	-	-	-	1	-	-	-	-	-	-	P1	-	-	-	-
.	19:3569230-3569232	-	downstream_gene_variant	MODIFIER	IFT22	ENSGALG00000021653	Transcript	ENSGALT00000084461.2	protein_coding	-	-	-	-	-	-	-	-	-	-	86722	-1	-	HGNC	HGNC:21895	-	-	-	-	-	-	-	-
.	19:3569230-3569232	-	downstream_gene_variant	MODIFIER	RABEP1	ENSGALG00000001737	Transcript	ENSGALT00000086426.2	protein_coding	-	-	-	-	-	-	-	-	-	-	27140	-1	-	EntrezGene	-	-	-	-	P1	-	-	-	-
.	19:3569230-3569232	-	upstream_gene_variant	MODIFIER	-	ENSGALG00000048274	Transcript	ENSGALT00000090419.1	lncRNA	-	-	-	-	-	-	-	-	-	-	67584	1	-	-	-	-	-	-	-	-	-	-	-
.	19:3569230-3569232	-	downstream_gene_variant	MODIFIER	CAMKK1	ENSGALG00000001617	Transcript	ENSGALT00000093792.1	protein_coding	-	-	-	-	-	-	-	-	-	-	12462	1	-	HGNC	HGNC:1469	-	-	-	P1	-	-	-	-
.	19:3569230-3569232	-	upstream_gene_variant	MODIFIER	-	ENSGALG00000048274	Transcript	ENSGALT00000101167.1	lncRNA	-	-	-	-	-	-	-	-	-	-	69514	1	-	-	-	-	-	-	-	-	-	-	-
.	19:3569230-3569232	-	downstream_gene_variant	MODIFIER	CAMKK1	ENSGALG00000001617	Transcript	ENSGALT00000105588.1	protein_coding	-	-	-	-	-	-	-	-	-	-	12501	1	-	HGNC	HGNC:1469	-	-	-	P1	-	-	-	-
.	19:3595398-3595398	AC	downstream_gene_variant	MODIFIER	CAMKK1	ENSGALG00000001617	Transcript	ENSGALT00000002468.7	protein_coding	-	-	-	-	-	-	-	-	-	rs1058392727	38629	1	-	HGNC	HGNC:1469	-	-	-	P1	-	-	-	-
.	19:3595398-3595398	AC	downstream_gene_variant	MODIFIER	C1QBP	ENSGALG00000001654	Transcript	ENSGALT00000002525.6	protein_coding	-	-	-	-	-	-	-	-	-	rs1058392727	14538	1	-	HGNC	HGNC:1243	-	-	-	P1	-	-	-	-
.	19:3595398-3595398	AC	upstream_gene_variant	MODIFIER	RPAIN	ENSGALG00000001666	Transcript	ENSGALT00000002552.6	protein_coding	-	-	-	-	-	-	-	-	-	rs1058392727	11336	-1	-	HGNC	HGNC:28641	-	-	-	P1	-	-	-	-
.	19:3595398-3595398	AC	intron_variant	MODIFIER	IFT22	ENSGALG00000021653	Transcript	ENSGALT00000035106.5	protein_coding	-	5/5	-	-	-	-	-	-	-	rs1058392727	-	-1	-	HGNC	HGNC:21895	-	-	-	P1	-	-	-	-
.	19:3595398-3595398	AC	downstream_gene_variant	MODIFIER	DERL2	ENSGALG00000041844	Transcript	ENSGALT00000065684.2	protein_coding	-	-	-	-	-	-	-	-	-	rs1058392727	27203	1	-	HGNC	HGNC:17943	-	-	-	P1	-	-	-	-
.	19:3595398-3595398	AC	upstream_gene_variant	MODIFIER	COL26A1	ENSGALG00000043223	Transcript	ENSGALT00000071614.2	protein_coding	-	-	-	-	-	-	-	-	-	rs1058392727	77897	1	-	HGNC	HGNC:18038	-	-	-	P1	-	-	-	-
.	19:3595398-3595398	AC	downstream_gene_variant	MODIFIER	NUP88	ENSGALG00000032280	Transcript	ENSGALT00000082979.2	protein_coding	-	-	-	-	-	-	-	-	-	rs1058392727	2871	1	-	HGNC	HGNC:8067	-	-	-	P1	-	-	-	-
.	19:3595398-3595398	AC	downstream_gene_variant	MODIFIER	-	ENSGALG00000052647	Transcript	ENSGALT00000083545.2	protein_coding	-	-	-	-	-	-	-	-	-	rs1058392727	17708	1	-	-	-	-	-	-	P1	-	-	-	-
.	19:3595398-3595398	AC	downstream_gene_variant	MODIFIER	IFT22	ENSGALG00000021653	Transcript	ENSGALT00000084461.2	protein_coding	-	-	-	-	-	-	-	-	-	rs1058392727	60555	-1	-	HGNC	HGNC:21895	-	-	-	-	-	-	-	-
.	19:3595398-3595398	AC	downstream_gene_variant	MODIFIER	RABEP1	ENSGALG00000001737	Transcript	ENSGALT00000086426.2	protein_coding	-	-	-	-	-	-	-	-	-	rs1058392727	973	-1	-	EntrezGene	-	-	-	-	P1	-	-	-	-
.	19:3595398-3595398	AC	upstream_gene_variant	MODIFIER	-	ENSGALG00000048274	Transcript	ENSGALT00000090419.1	lncRNA	-	-	-	-	-	-	-	-	-	rs1058392727	41417	1	-	-	-	-	-	-	-	-	-	-	-
.	19:3595398-3595398	AC	downstream_gene_variant	MODIFIER	CAMKK1	ENSGALG00000001617	Transcript	ENSGALT00000093792.1	protein_coding	-	-	-	-	-	-	-	-	-	rs1058392727	38629	1	-	HGNC	HGNC:1469	-	-	-	P1	-	-	-	-
.	19:3595398-3595398	AC	upstream_gene_variant	MODIFIER	-	ENSGALG00000048274	Transcript	ENSGALT00000101167.1	lncRNA	-	-	-	-	-	-	-	-	-	rs1058392727	43347	1	-	-	-	-	-	-	-	-	-	-	-
.	19:3595398-3595398	AC	downstream_gene_variant	MODIFIER	CAMKK1	ENSGALG00000001617	Transcript	ENSGALT00000105588.1	protein_coding	-	-	-	-	-	-	-	-	-	rs1058392727	38668	1	-	HGNC	HGNC:1469	-	-	-	P1	-	-	-	-
.	2:140820786-140820786	AATT	downstream_gene_variant	MODIFIER	ADCY8	ENSGALG00000030251	Transcript	ENSGALT00000058384.2	protein_coding	-	-	-	-	-	-	-	-	-	-	54395	-1	-	HGNC	HGNC:239	-	-	-	A2	-	-	-	-
.	2:140820786-140820786	AATT	downstream_gene_variant	MODIFIER	ADCY8	ENSGALG00000030251	Transcript	ENSGALT00000073355.2	protein_coding	-	-	-	-	-	-	-	-	-	-	54395	-1	-	HGNC	HGNC:239	-	-	-	P5	-	-	-	-
.	2:140820786-140820786	AATT	upstream_gene_variant	MODIFIER	ASAP1	ENSGALG00000037618	Transcript	ENSGALT00000095500.1	protein_coding	-	-	-	-	-	-	-	-	-	-	89596	-1	-	HGNC	HGNC:2720	-	-	-	A2	-	-	-	-
.	2:140820786-140820786	AATT	downstream_gene_variant	MODIFIER	-	ENSGALG00000048351	Transcript	ENSGALT00000099179.1	lncRNA	-	-	-	-	-	-	-	-	-	-	57965	1	-	-	-	-	-	-	-	-	-	-	-
.	2:140820786-140820786	AATT	downstream_gene_variant	MODIFIER	-	ENSGALG00000048351	Transcript	ENSGALT00000100119.1	lncRNA	-	-	-	-	-	-	-	-	-	-	57965	1	-	-	-	-	-	-	-	-	-	-	-
.	2:140820786-140820786	AATT	downstream_gene_variant	MODIFIER	-	ENSGALG00000048351	Transcript	ENSGALT00000106414.1	lncRNA	-	-	-	-	-	-	-	-	-	-	57965	1	-	-	-	-	-	-	-	-	-	-	-
.	2:140820786-140820786	AATT	frameshift_variant	HIGH	-	ENSGALG00000053218	Transcript	ENSGALT00000106648.1	protein_coding	1/1	-	-	-	1090-1091	1090-1091	364	P/QFX	cca/cAATTca	-	-	1	-	-	-	-	-	-	P1	-	-	-	-
.	20:3505181-3505184	-	downstream_gene_variant	MODIFIER	-	ENSGALG00000037393	Transcript	ENSGALT00000057001.2	lncRNA	-	-	-	-	-	-	-	-	-	-	92471	-1	-	-	-	-	-	-	-	-	-	-	-
.	20:3505181-3505184	-	upstream_gene_variant	MODIFIER	-	ENSGALG00000053930	Transcript	ENSGALT00000095333.1	lncRNA	-	-	-	-	-	-	-	-	-	-	46131	-1	-	-	-	-	-	-	-	-	-	-	-
.	20:3505181-3505184	-	upstream_gene_variant	MODIFIER	-	ENSGALG00000050244	Transcript	ENSGALT00000106794.1	lncRNA	-	-	-	-	-	-	-	-	-	-	53450	-1	-	-	-	-	-	-	-	-	-	-	-
.	20:3505181-3505184	-	upstream_gene_variant	MODIFIER	-	ENSGALG00000053930	Transcript	ENSGALT00000108158.1	lncRNA	-	-	-	-	-	-	-	-	-	-	35536	-1	-	-	-	-	-	-	-	-	-	-	-
.	24:4604452-4604452	CCC	downstream_gene_variant	MODIFIER	RBM7	ENSGALG00000007017	Transcript	ENSGALT00000011352.5	protein_coding	-	-	-	-	-	-	-	-	-	-	8779	1	-	EntrezGene	-	-	-	-	P1	-	-	-	-
.	24:4604452-4604452	CCC	upstream_gene_variant	MODIFIER	ZBTB32	ENSGALG00000038540	Transcript	ENSGALT00000048122.3	protein_coding	-	-	-	-	-	-	-	-	-	-	34576	-1	-	EntrezGene	-	-	-	-	P1	-	-	-	-
.	24:4604452-4604452	CCC	downstream_gene_variant	MODIFIER	CADM1	ENSGALG00000014582	Transcript	ENSGALT00000057839.2	protein_coding	-	-	-	-	-	-	-	-	-	-	96717	-1	-	HGNC	HGNC:5951	-	-	-	A2	-	-	-	-
.	24:4604452-4604452	CCC	downstream_gene_variant	MODIFIER	CADM1	ENSGALG00000014582	Transcript	ENSGALT00000063063.2	protein_coding	-	-	-	-	-	-	-	-	-	-	96717	-1	-	HGNC	HGNC:5951	-	-	-	P5	-	-	-	-
.	24:4604452-4604452	CCC	downstream_gene_variant	MODIFIER	CADM1	ENSGALG00000014582	Transcript	ENSGALT00000066785.2	protein_coding	-	-	-	-	-	-	-	-	-	-	95594	-1	-	HGNC	HGNC:5951	-	-	-	A2	-	-	-	-
.	24:4604452-4604452	CCC	downstream_gene_variant	MODIFIER	CADM1	ENSGALG00000014582	Transcript	ENSGALT00000084236.2	protein_coding	-	-	-	-	-	-	-	-	-	-	96110	-1	-	HGNC	HGNC:5951	-	-	-	A2	-	-	-	-
.	24:4604452-4604452	CCC	downstream_gene_variant	MODIFIER	REXO2	ENSGALG00000035980	Transcript	ENSGALT00000085081.2	protein_coding	-	-	-	-	-	-	-	-	-	-	2447	1	-	EntrezGene	-	-	-	-	P1	-	-	-	-
.	24:4604452-4604452	CCC	upstream_gene_variant	MODIFIER	-	ENSGALG00000047789	Transcript	ENSGALT00000102723.1	lncRNA	-	-	-	-	-	-	-	-	-	-	37003	1	-	-	-	-	-	-	-	-	-	-	-
.	24:4640015-4640015	T	downstream_gene_variant	MODIFIER	RBM7	ENSGALG00000007017	Transcript	ENSGALT00000011352.5	protein_coding	-	-	-	-	-	-	-	-	-	-	44342	1	-	EntrezGene	-	-	-	-	P1	-	-	-	-
.	24:4640015-4640015	T	upstream_gene_variant	MODIFIER	ZBTB32	ENSGALG00000038540	Transcript	ENSGALT00000048122.3	protein_coding	-	-	-	-	-	-	-	-	-	-	70139	-1	-	EntrezGene	-	-	-	-	P1	-	-	-	-
.	24:4640015-4640015	T	downstream_gene_variant	MODIFIER	CADM1	ENSGALG00000014582	Transcript	ENSGALT00000057839.2	protein_coding	-	-	-	-	-	-	-	-	-	-	61154	-1	-	HGNC	HGNC:5951	-	-	-	A2	-	-	-	-
.	24:4640015-4640015	T	downstream_gene_variant	MODIFIER	CADM1	ENSGALG00000014582	Transcript	ENSGALT00000063063.2	protein_coding	-	-	-	-	-	-	-	-	-	-	61154	-1	-	HGNC	HGNC:5951	-	-	-	P5	-	-	-	-
.	24:4640015-4640015	T	downstream_gene_variant	MODIFIER	CADM1	ENSGALG00000014582	Transcript	ENSGALT00000066785.2	protein_coding	-	-	-	-	-	-	-	-	-	-	60031	-1	-	HGNC	HGNC:5951	-	-	-	A2	-	-	-	-
.	24:4640015-4640015	T	downstream_gene_variant	MODIFIER	CADM1	ENSGALG00000014582	Transcript	ENSGALT00000084236.2	protein_coding	-	-	-	-	-	-	-	-	-	-	60547	-1	-	HGNC	HGNC:5951	-	-	-	A2	-	-	-	-
.	24:4640015-4640015	T	downstream_gene_variant	MODIFIER	REXO2	ENSGALG00000035980	Transcript	ENSGALT00000085081.2	protein_coding	-	-	-	-	-	-	-	-	-	-	38010	1	-	EntrezGene	-	-	-	-	P1	-	-	-	-
.	24:4640015-4640015	T	upstream_gene_variant	MODIFIER	-	ENSGALG00000047789	Transcript	ENSGALT00000102723.1	lncRNA	-	-	-	-	-	-	-	-	-	-	1440	1	-	-	-	-	-	-	-	-	-	-	-
.	3:16566439-16566441	-	downstream_gene_variant	MODIFIER	GINS1	ENSGALG00000008538	Transcript	ENSGALT00000010139.4	protein_coding	-	-	-	-	-	-	-	-	-	rs1059950454	65980	1	-	EntrezGene	-	-	-	-	P1	-	-	-	-
.	3:16566439-16566441	-	downstream_gene_variant	MODIFIER	HNRNPLL	ENSGALG00000008504	Transcript	ENSGALT00000013852.6	protein_coding	-	-	-	-	-	-	-	-	-	rs1059950454	13758	-1	-	EntrezGene	-	-	-	-	P1	-	-	-	-
.	3:16566439-16566441	-	downstream_gene_variant	MODIFIER	SLC8A1	ENSGALG00000008544	Transcript	ENSGALT00000013920.6	protein_coding	-	-	-	-	-	-	-	-	-	rs1059950454	76437	1	-	EntrezGene	-	-	-	-	P1	-	-	-	-
.	3:16566439-16566441	-	upstream_gene_variant	MODIFIER	GEMIN6	ENSGALG00000013821	Transcript	ENSGALT00000022429.5	protein_coding	-	-	-	-	-	-	-	-	-	rs1059950454	70280	1	-	EntrezGene	-	-	-	-	P1	-	-	-	-
.	3:16566439-16566441	-	upstream_gene_variant	MODIFIER	GALM	ENSGALG00000013828	Transcript	ENSGALT00000022442.6	protein_coding	-	-	-	-	-	-	-	-	-	rs1059950454	53304	1	-	HGNC	HGNC:24063	-	-	-	P1	-	-	-	-
.	3:16566439-16566441	-	downstream_gene_variant	MODIFIER	EIF4A3	ENSGALG00000008530	Transcript	ENSGALT00000038969.4	protein_coding	-	-	-	-	-	-	-	-	-	rs1059950454	43037	1	-	EntrezGene	-	-	-	-	P1	-	-	-	-
.	3:16566439-16566441	-	upstream_gene_variant	MODIFIER	-	ENSGALG00000023506	Transcript	ENSGALT00000038984.4	protein_coding	-	-	-	-	-	-	-	-	-	rs1059950454	49744	-1	-	-	-	-	-	-	A2	-	-	-	-
.	3:16566439-16566441	-	downstream_gene_variant	MODIFIER	gga-mir-6563	ENSGALG00000027071	Transcript	ENSGALT00000043400.3	miRNA	-	-	-	-	-	-	-	-	-	rs1059950454	89100	1	-	miRBase	-	-	-	-	-	-	-	-	-
.	3:16566439-16566441	-	upstream_gene_variant	MODIFIER	GALM	ENSGALG00000013828	Transcript	ENSGALT00000052584.2	protein_coding	-	-	-	-	-	-	-	-	-	rs1059950454	53330	1	-	HGNC	HGNC:24063	-	-	-	P1	-	-	-	-
.	3:16566439-16566441	-	upstream_gene_variant	MODIFIER	GALM	ENSGALG00000013828	Transcript	ENSGALT00000056217.2	protein_coding	-	-	-	-	-	-	-	-	-	rs1059950454	53375	1	-	HGNC	HGNC:24063	-	-	-	P1	-	-	-	-
.	3:16566439-16566441	-	upstream_gene_variant	MODIFIER	SRSF7	ENSGALG00000033120	Transcript	ENSGALT00000061297.2	protein_coding	-	-	-	-	-	-	-	-	-	rs1059950454	73483	1	-	EntrezGene	-	-	-	-	P5	-	-	-	-
.	3:16566439-16566441	-	upstream_gene_variant	MODIFIER	ATL2	ENSGALG00000037289	Transcript	ENSGALT00000065464.2	protein_coding	-	-	-	-	-	-	-	-	-	rs1059950454	3688	-1	-	HGNC	HGNC:24047	-	-	-	P5	-	-	-	-
.	3:16566439-16566441	-	upstream_gene_variant	MODIFIER	SRSF7	ENSGALG00000033120	Transcript	ENSGALT00000069270.2	protein_coding	-	-	-	-	-	-	-	-	-	rs1059950454	73459	1	-	EntrezGene	-	-	-	-	A2	-	-	-	-
.	3:16566439-16566441	-	downstream_gene_variant	MODIFIER	-	ENSGALG00000041558	Transcript	ENSGALT00000073625.3	protein_coding	-	-	-	-	-	-	-	-	-	rs1059950454	83232	-1	-	-	-	-	-	-	P1	-	-	-	-
.	3:16566439-16566441	-	downstream_gene_variant	MODIFIER	-	ENSGALG00000038528	Transcript	ENSGALT00000077309.2	protein_coding	-	-	-	-	-	-	-	-	-	rs1059950454	62634	-1	-	-	-	-	-	-	P1	-	-	-	-
.	3:16566439-16566441	-	upstream_gene_variant	MODIFIER	-	ENSGALG00000023506	Transcript	ENSGALT00000081919.2	protein_coding	-	-	-	-	-	-	-	-	-	rs1059950454	49835	-1	-	-	-	-	-	-	A2	-	-	-	-
.	3:16566439-16566441	-	upstream_gene_variant	MODIFIER	SRSF7	ENSGALG00000033120	Transcript	ENSGALT00000084061.2	protein_coding	-	-	-	-	-	-	-	-	-	rs1059950454	73494	1	-	EntrezGene	-	-	-	-	A2	-	-	-	-
.	3:16566439-16566441	-	upstream_gene_variant	MODIFIER	ATL2	ENSGALG00000037289	Transcript	ENSGALT00000093165.1	protein_coding	-	-	-	-	-	-	-	-	-	rs1059950454	11589	-1	-	HGNC	HGNC:24047	-	-	-	A2	-	-	-	-
.	3:16566439-16566441	-	upstream_gene_variant	MODIFIER	-	ENSGALG00000023506	Transcript	ENSGALT00000098568.1	protein_coding	-	-	-	-	-	-	-	-	-	rs1059950454	49778	-1	-	-	-	-	-	-	P5	-	-	-	-
.	3:16566439-16566441	-	upstream_gene_variant	MODIFIER	-	ENSGALG00000023506	Transcript	ENSGALT00000101161.1	protein_coding	-	-	-	-	-	-	-	-	-	rs1059950454	49792	-1	-	-	-	-	-	-	A2	-	-	-	-
.	3:16566439-16566441	-	downstream_gene_variant	MODIFIER	-	ENSGALG00000053399	Transcript	ENSGALT00000103152.1	protein_coding	-	-	-	-	-	-	-	-	-	rs1059950454	96748	-1	-	-	-	-	-	-	P1	-	-	-	-
.	3:16566439-16566441	-	upstream_gene_variant	MODIFIER	GEMIN6	ENSGALG00000013821	Transcript	ENSGALT00000103189.1	protein_coding	-	-	-	-	-	-	-	-	-	rs1059950454	70517	1	-	EntrezGene	-	-	-	-	P1	-	-	-	-
.	3:16566439-16566441	-	downstream_gene_variant	MODIFIER	-	ENSGALG00000048345	Transcript	ENSGALT00000103906.1	protein_coding	-	-	-	-	-	-	-	-	-	rs1059950454	91305	-1	-	-	-	-	-	-	P1	-	-	-	-
.	3:16600268-16600269	-	downstream_gene_variant	MODIFIER	GINS1	ENSGALG00000008538	Transcript	ENSGALT00000010139.4	protein_coding	-	-	-	-	-	-	-	-	-	-	99809	1	-	EntrezGene	-	-	-	-	P1	-	-	-	-
.	3:16600268-16600269	-	intron_variant	MODIFIER	HNRNPLL	ENSGALG00000008504	Transcript	ENSGALT00000013852.6	protein_coding	-	2/12	-	-	-	-	-	-	-	-	-	-1	-	EntrezGene	-	-	-	-	P1	-	-	-	-
.	3:16600268-16600269	-	upstream_gene_variant	MODIFIER	ARHGEF33	ENSGALG00000013221	Transcript	ENSGALT00000021597.6	protein_coding	-	-	-	-	-	-	-	-	-	-	85149	1	-	HGNC	HGNC:37252	-	-	-	P1	-	-	-	-
.	3:16600268-16600269	-	upstream_gene_variant	MODIFIER	GEMIN6	ENSGALG00000013821	Transcript	ENSGALT00000022429.5	protein_coding	-	-	-	-	-	-	-	-	-	-	36452	1	-	EntrezGene	-	-	-	-	P1	-	-	-	-
.	3:16600268-16600269	-	upstream_gene_variant	MODIFIER	GALM	ENSGALG00000013828	Transcript	ENSGALT00000022442.6	protein_coding	-	-	-	-	-	-	-	-	-	-	19476	1	-	HGNC	HGNC:24063	-	-	-	P1	-	-	-	-
.	3:16600268-16600269	-	downstream_gene_variant	MODIFIER	EIF4A3	ENSGALG00000008530	Transcript	ENSGALT00000038969.4	protein_coding	-	-	-	-	-	-	-	-	-	-	76866	1	-	EntrezGene	-	-	-	-	P1	-	-	-	-
.	3:16600268-16600269	-	upstream_gene_variant	MODIFIER	-	ENSGALG00000023506	Transcript	ENSGALT00000038984.4	protein_coding	-	-	-	-	-	-	-	-	-	-	83573	-1	-	-	-	-	-	-	A2	-	-	-	-
.	3:16600268-16600269	-	upstream_gene_variant	MODIFIER	GALM	ENSGALG00000013828	Transcript	ENSGALT00000052584.2	protein_coding	-	-	-	-	-	-	-	-	-	-	19502	1	-	HGNC	HGNC:24063	-	-	-	P1	-	-	-	-
.	3:16600268-16600269	-	upstream_gene_variant	MODIFIER	GALM	ENSGALG00000013828	Transcript	ENSGALT00000056217.2	protein_coding	-	-	-	-	-	-	-	-	-	-	19547	1	-	HGNC	HGNC:24063	-	-	-	P1	-	-	-	-
.	3:16600268-16600269	-	upstream_gene_variant	MODIFIER	SRSF7	ENSGALG00000033120	Transcript	ENSGALT00000061297.2	protein_coding	-	-	-	-	-	-	-	-	-	-	39655	1	-	EntrezGene	-	-	-	-	P5	-	-	-	-
.	3:16600268-16600269	-	upstream_gene_variant	MODIFIER	ATL2	ENSGALG00000037289	Transcript	ENSGALT00000065464.2	protein_coding	-	-	-	-	-	-	-	-	-	-	37517	-1	-	HGNC	HGNC:24047	-	-	-	P5	-	-	-	-
.	3:16600268-16600269	-	upstream_gene_variant	MODIFIER	SRSF7	ENSGALG00000033120	Transcript	ENSGALT00000069270.2	protein_coding	-	-	-	-	-	-	-	-	-	-	39631	1	-	EntrezGene	-	-	-	-	A2	-	-	-	-
.	3:16600268-16600269	-	upstream_gene_variant	MODIFIER	MORN2	ENSGALG00000040307	Transcript	ENSGALT00000072048.2	protein_coding	-	-	-	-	-	-	-	-	-	-	69269	1	-	EntrezGene	-	-	-	-	P1	-	-	-	-
.	3:16600268-16600269	-	downstream_gene_variant	MODIFIER	-	ENSGALG00000041558	Transcript	ENSGALT00000073625.3	protein_coding	-	-	-	-	-	-	-	-	-	-	49404	-1	-	-	-	-	-	-	P1	-	-	-	-
.	3:16600268-16600269	-	downstream_gene_variant	MODIFIER	-	ENSGALG00000038528	Transcript	ENSGALT00000077309.2	protein_coding	-	-	-	-	-	-	-	-	-	-	28806	-1	-	-	-	-	-	-	P1	-	-	-	-
.	3:16600268-16600269	-	upstream_gene_variant	MODIFIER	-	ENSGALG00000023506	Transcript	ENSGALT00000081919.2	protein_coding	-	-	-	-	-	-	-	-	-	-	83664	-1	-	-	-	-	-	-	A2	-	-	-	-
.	3:16600268-16600269	-	upstream_gene_variant	MODIFIER	SRSF7	ENSGALG00000033120	Transcript	ENSGALT00000084061.2	protein_coding	-	-	-	-	-	-	-	-	-	-	39666	1	-	EntrezGene	-	-	-	-	A2	-	-	-	-
.	3:16600268-16600269	-	upstream_gene_variant	MODIFIER	ATL2	ENSGALG00000037289	Transcript	ENSGALT00000093165.1	protein_coding	-	-	-	-	-	-	-	-	-	-	45418	-1	-	HGNC	HGNC:24047	-	-	-	A2	-	-	-	-
.	3:16600268-16600269	-	upstream_gene_variant	MODIFIER	-	ENSGALG00000023506	Transcript	ENSGALT00000098568.1	protein_coding	-	-	-	-	-	-	-	-	-	-	83607	-1	-	-	-	-	-	-	P5	-	-	-	-
.	3:16600268-16600269	-	upstream_gene_variant	MODIFIER	-	ENSGALG00000023506	Transcript	ENSGALT00000101161.1	protein_coding	-	-	-	-	-	-	-	-	-	-	83621	-1	-	-	-	-	-	-	A2	-	-	-	-
.	3:16600268-16600269	-	downstream_gene_variant	MODIFIER	-	ENSGALG00000053399	Transcript	ENSGALT00000103152.1	protein_coding	-	-	-	-	-	-	-	-	-	-	62920	-1	-	-	-	-	-	-	P1	-	-	-	-
.	3:16600268-16600269	-	upstream_gene_variant	MODIFIER	GEMIN6	ENSGALG00000013821	Transcript	ENSGALT00000103189.1	protein_coding	-	-	-	-	-	-	-	-	-	-	36689	1	-	EntrezGene	-	-	-	-	P1	-	-	-	-
.	3:16600268-16600269	-	downstream_gene_variant	MODIFIER	-	ENSGALG00000048345	Transcript	ENSGALT00000103906.1	protein_coding	-	-	-	-	-	-	-	-	-	-	57477	-1	-	-	-	-	-	-	P1	-	-	-	-
.	3:16618276-16618278	-	upstream_gene_variant	MODIFIER	HNRNPLL	ENSGALG00000008504	Transcript	ENSGALT00000013852.6	protein_coding	-	-	-	-	-	-	-	-	-	rs1057615875	9825	-1	-	EntrezGene	-	-	-	-	P1	-	-	-	-
.	3:16618276-16618278	-	upstream_gene_variant	MODIFIER	ARHGEF33	ENSGALG00000013221	Transcript	ENSGALT00000021597.6	protein_coding	-	-	-	-	-	-	-	-	-	rs1057615875	67140	1	-	HGNC	HGNC:37252	-	-	-	P1	-	-	-	-
.	3:16618276-16618278	-	upstream_gene_variant	MODIFIER	GEMIN6	ENSGALG00000013821	Transcript	ENSGALT00000022429.5	protein_coding	-	-	-	-	-	-	-	-	-	rs1057615875	18443	1	-	EntrezGene	-	-	-	-	P1	-	-	-	-
.	3:16618276-16618278	-	upstream_gene_variant	MODIFIER	GALM	ENSGALG00000013828	Transcript	ENSGALT00000022442.6	protein_coding	-	-	-	-	-	-	-	-	-	rs1057615875	1467	1	-	HGNC	HGNC:24063	-	-	-	P1	-	-	-	-
.	3:16618276-16618278	-	downstream_gene_variant	MODIFIER	EIF4A3	ENSGALG00000008530	Transcript	ENSGALT00000038969.4	protein_coding	-	-	-	-	-	-	-	-	-	rs1057615875	94874	1	-	EntrezGene	-	-	-	-	P1	-	-	-	-
.	3:16618276-16618278	-	upstream_gene_variant	MODIFIER	GALM	ENSGALG00000013828	Transcript	ENSGALT00000052584.2	protein_coding	-	-	-	-	-	-	-	-	-	rs1057615875	1493	1	-	HGNC	HGNC:24063	-	-	-	P1	-	-	-	-
.	3:16618276-16618278	-	upstream_gene_variant	MODIFIER	GALM	ENSGALG00000013828	Transcript	ENSGALT00000056217.2	protein_coding	-	-	-	-	-	-	-	-	-	rs1057615875	1538	1	-	HGNC	HGNC:24063	-	-	-	P1	-	-	-	-
.	3:16618276-16618278	-	upstream_gene_variant	MODIFIER	SRSF7	ENSGALG00000033120	Transcript	ENSGALT00000061297.2	protein_coding	-	-	-	-	-	-	-	-	-	rs1057615875	21646	1	-	EntrezGene	-	-	-	-	P5	-	-	-	-
.	3:16618276-16618278	-	upstream_gene_variant	MODIFIER	ATL2	ENSGALG00000037289	Transcript	ENSGALT00000065464.2	protein_coding	-	-	-	-	-	-	-	-	-	rs1057615875	55525	-1	-	HGNC	HGNC:24047	-	-	-	P5	-	-	-	-
.	3:16618276-16618278	-	upstream_gene_variant	MODIFIER	SRSF7	ENSGALG00000033120	Transcript	ENSGALT00000069270.2	protein_coding	-	-	-	-	-	-	-	-	-	rs1057615875	21622	1	-	EntrezGene	-	-	-	-	A2	-	-	-	-
.	3:16618276-16618278	-	downstream_gene_variant	MODIFIER	SOS1	ENSGALG00000039450	Transcript	ENSGALT00000071646.2	protein_coding	-	-	-	-	-	-	-	-	-	rs1057615875	95391	-1	-	HGNC	HGNC:11187	-	-	-	P1	-	-	-	-
.	3:16618276-16618278	-	upstream_gene_variant	MODIFIER	MORN2	ENSGALG00000040307	Transcript	ENSGALT00000072048.2	protein_coding	-	-	-	-	-	-	-	-	-	rs1057615875	51260	1	-	EntrezGene	-	-	-	-	P1	-	-	-	-
.	3:16618276-16618278	-	downstream_gene_variant	MODIFIER	-	ENSGALG00000041558	Transcript	ENSGALT00000073625.3	protein_coding	-	-	-	-	-	-	-	-	-	rs1057615875	31395	-1	-	-	-	-	-	-	P1	-	-	-	-
.	3:16618276-16618278	-	downstream_gene_variant	MODIFIER	-	ENSGALG00000038528	Transcript	ENSGALT00000077309.2	protein_coding	-	-	-	-	-	-	-	-	-	rs1057615875	10797	-1	-	-	-	-	-	-	P1	-	-	-	-
.	3:16618276-16618278	-	upstream_gene_variant	MODIFIER	SRSF7	ENSGALG00000033120	Transcript	ENSGALT00000084061.2	protein_coding	-	-	-	-	-	-	-	-	-	rs1057615875	21657	1	-	EntrezGene	-	-	-	-	A2	-	-	-	-
.	3:16618276-16618278	-	upstream_gene_variant	MODIFIER	ATL2	ENSGALG00000037289	Transcript	ENSGALT00000093165.1	protein_coding	-	-	-	-	-	-	-	-	-	rs1057615875	63426	-1	-	HGNC	HGNC:24047	-	-	-	A2	-	-	-	-
.	3:16618276-16618278	-	downstream_gene_variant	MODIFIER	-	ENSGALG00000053399	Transcript	ENSGALT00000103152.1	protein_coding	-	-	-	-	-	-	-	-	-	rs1057615875	44911	-1	-	-	-	-	-	-	P1	-	-	-	-
.	3:16618276-16618278	-	upstream_gene_variant	MODIFIER	GEMIN6	ENSGALG00000013821	Transcript	ENSGALT00000103189.1	protein_coding	-	-	-	-	-	-	-	-	-	rs1057615875	18680	1	-	EntrezGene	-	-	-	-	P1	-	-	-	-
.	3:16618276-16618278	-	downstream_gene_variant	MODIFIER	-	ENSGALG00000048345	Transcript	ENSGALT00000103906.1	protein_coding	-	-	-	-	-	-	-	-	-	rs1057615875	39468	-1	-	-	-	-	-	-	P1	-	-	-	-
.	3:16662696-16662697	-	upstream_gene_variant	MODIFIER	HNRNPLL	ENSGALG00000008504	Transcript	ENSGALT00000013852.6	protein_coding	-	-	-	-	-	-	-	-	-	-	54245	-1	-	EntrezGene	-	-	-	-	P1	-	-	-	-
.	3:16662696-16662697	-	upstream_gene_variant	MODIFIER	ARHGEF33	ENSGALG00000013221	Transcript	ENSGALT00000021597.6	protein_coding	-	-	-	-	-	-	-	-	-	-	22721	1	-	HGNC	HGNC:37252	-	-	-	P1	-	-	-	-
.	3:16662696-16662697	-	downstream_gene_variant	MODIFIER	GEMIN6	ENSGALG00000013821	Transcript	ENSGALT00000022429.5	protein_coding	-	-	-	-	-	-	-	-	-	-	23528	1	-	EntrezGene	-	-	-	-	P1	-	-	-	-
.	3:16662696-16662697	-	downstream_gene_variant	MODIFIER	GALM	ENSGALG00000013828	Transcript	ENSGALT00000022442.6	protein_coding	-	-	-	-	-	-	-	-	-	-	33115	1	-	HGNC	HGNC:24063	-	-	-	P1	-	-	-	-
.	3:16662696-16662697	-	downstream_gene_variant	MODIFIER	MAP4K3	ENSGALG00000039720	Transcript	ENSGALT00000050515.2	protein_coding	-	-	-	-	-	-	-	-	-	-	96651	-1	-	HGNC	HGNC:6865	-	-	-	-	-	-	-	-
.	3:16662696-16662697	-	downstream_gene_variant	MODIFIER	MAP4K3	ENSGALG00000039720	Transcript	ENSGALT00000050517.2	protein_coding	-	-	-	-	-	-	-	-	-	-	96651	-1	-	HGNC	HGNC:6865	-	-	-	P1	-	-	-	-
.	3:16662696-16662697	-	downstream_gene_variant	MODIFIER	GALM	ENSGALG00000013828	Transcript	ENSGALT00000052584.2	protein_coding	-	-	-	-	-	-	-	-	-	-	29829	1	-	HGNC	HGNC:24063	-	-	-	P1	-	-	-	-
.	3:16662696-16662697	-	downstream_gene_variant	MODIFIER	GALM	ENSGALG00000013828	Transcript	ENSGALT00000056217.2	protein_coding	-	-	-	-	-	-	-	-	-	-	28433	1	-	HGNC	HGNC:24063	-	-	-	P1	-	-	-	-
.	3:16662696-16662697	-	downstream_gene_variant	MODIFIER	SRSF7	ENSGALG00000033120	Transcript	ENSGALT00000061297.2	protein_coding	-	-	-	-	-	-	-	-	-	-	15519	1	-	EntrezGene	-	-	-	-	P5	-	-	-	-
.	3:16662696-16662697	-	upstream_gene_variant	MODIFIER	ATL2	ENSGALG00000037289	Transcript	ENSGALT00000065464.2	protein_coding	-	-	-	-	-	-	-	-	-	-	99945	-1	-	HGNC	HGNC:24047	-	-	-	P5	-	-	-	-
.	3:16662696-16662697	-	downstream_gene_variant	MODIFIER	SRSF7	ENSGALG00000033120	Transcript	ENSGALT00000069270.2	protein_coding	-	-	-	-	-	-	-	-	-	-	15695	1	-	EntrezGene	-	-	-	-	A2	-	-	-	-
.	3:16662696-16662697	-	downstream_gene_variant	MODIFIER	SOS1	ENSGALG00000039450	Transcript	ENSGALT00000071646.2	protein_coding	-	-	-	-	-	-	-	-	-	-	50972	-1	-	HGNC	HGNC:11187	-	-	-	P1	-	-	-	-
.	3:16662696-16662697	-	upstream_gene_variant	MODIFIER	MORN2	ENSGALG00000040307	Transcript	ENSGALT00000072048.2	protein_coding	-	-	-	-	-	-	-	-	-	-	6841	1	-	EntrezGene	-	-	-	-	P1	-	-	-	-
.	3:16662696-16662697	-	upstream_gene_variant	MODIFIER	-	ENSGALG00000041558	Transcript	ENSGALT00000073625.3	protein_coding	-	-	-	-	-	-	-	-	-	-	6436	-1	-	-	-	-	-	-	P1	-	-	-	-
.	3:16662696-16662697	-	upstream_gene_variant	MODIFIER	-	ENSGALG00000038528	Transcript	ENSGALT00000077309.2	protein_coding	-	-	-	-	-	-	-	-	-	-	26868	-1	-	-	-	-	-	-	P1	-	-	-	-
.	3:16662696-16662697	-	downstream_gene_variant	MODIFIER	SRSF7	ENSGALG00000033120	Transcript	ENSGALT00000084061.2	protein_coding	-	-	-	-	-	-	-	-	-	-	15692	1	-	EntrezGene	-	-	-	-	A2	-	-	-	-
.	3:16662696-16662697	-	downstream_gene_variant	MODIFIER	-	ENSGALG00000053399	Transcript	ENSGALT00000103152.1	protein_coding	-	-	-	-	-	-	-	-	-	-	492	-1	-	-	-	-	-	-	P1	-	-	-	-
.	3:16662696-16662697	-	downstream_gene_variant	MODIFIER	GEMIN6	ENSGALG00000013821	Transcript	ENSGALT00000103189.1	protein_coding	-	-	-	-	-	-	-	-	-	-	23090	1	-	EntrezGene	-	-	-	-	P1	-	-	-	-
.	3:16662696-16662697	-	upstream_gene_variant	MODIFIER	-	ENSGALG00000048345	Transcript	ENSGALT00000103906.1	protein_coding	-	-	-	-	-	-	-	-	-	-	2676	-1	-	-	-	-	-	-	P1	-	-	-	-
.	3:16662697-16662697	G	upstream_gene_variant	MODIFIER	HNRNPLL	ENSGALG00000008504	Transcript	ENSGALT00000013852.6	protein_coding	-	-	-	-	-	-	-	-	-	-	54245	-1	-	EntrezGene	-	-	-	-	P1	-	-	-	-
.	3:16662697-16662697	G	upstream_gene_variant	MODIFIER	ARHGEF33	ENSGALG00000013221	Transcript	ENSGALT00000021597.6	protein_coding	-	-	-	-	-	-	-	-	-	-	22720	1	-	HGNC	HGNC:37252	-	-	-	P1	-	-	-	-
.	3:16662697-16662697	G	downstream_gene_variant	MODIFIER	GEMIN6	ENSGALG00000013821	Transcript	ENSGALT00000022429.5	protein_coding	-	-	-	-	-	-	-	-	-	-	23528	1	-	EntrezGene	-	-	-	-	P1	-	-	-	-
.	3:16662697-16662697	G	downstream_gene_variant	MODIFIER	GALM	ENSGALG00000013828	Transcript	ENSGALT00000022442.6	protein_coding	-	-	-	-	-	-	-	-	-	-	33115	1	-	HGNC	HGNC:24063	-	-	-	P1	-	-	-	-
.	3:16662697-16662697	G	downstream_gene_variant	MODIFIER	MAP4K3	ENSGALG00000039720	Transcript	ENSGALT00000050515.2	protein_coding	-	-	-	-	-	-	-	-	-	-	96650	-1	-	HGNC	HGNC:6865	-	-	-	-	-	-	-	-
.	3:16662697-16662697	G	downstream_gene_variant	MODIFIER	MAP4K3	ENSGALG00000039720	Transcript	ENSGALT00000050517.2	protein_coding	-	-	-	-	-	-	-	-	-	-	96650	-1	-	HGNC	HGNC:6865	-	-	-	P1	-	-	-	-
.	3:16662697-16662697	G	downstream_gene_variant	MODIFIER	GALM	ENSGALG00000013828	Transcript	ENSGALT00000052584.2	protein_coding	-	-	-	-	-	-	-	-	-	-	29829	1	-	HGNC	HGNC:24063	-	-	-	P1	-	-	-	-
.	3:16662697-16662697	G	downstream_gene_variant	MODIFIER	GALM	ENSGALG00000013828	Transcript	ENSGALT00000056217.2	protein_coding	-	-	-	-	-	-	-	-	-	-	28433	1	-	HGNC	HGNC:24063	-	-	-	P1	-	-	-	-
.	3:16662697-16662697	G	downstream_gene_variant	MODIFIER	SRSF7	ENSGALG00000033120	Transcript	ENSGALT00000061297.2	protein_coding	-	-	-	-	-	-	-	-	-	-	15519	1	-	EntrezGene	-	-	-	-	P5	-	-	-	-
.	3:16662697-16662697	G	upstream_gene_variant	MODIFIER	ATL2	ENSGALG00000037289	Transcript	ENSGALT00000065464.2	protein_coding	-	-	-	-	-	-	-	-	-	-	99945	-1	-	HGNC	HGNC:24047	-	-	-	P5	-	-	-	-
.	3:16662697-16662697	G	downstream_gene_variant	MODIFIER	SRSF7	ENSGALG00000033120	Transcript	ENSGALT00000069270.2	protein_coding	-	-	-	-	-	-	-	-	-	-	15695	1	-	EntrezGene	-	-	-	-	A2	-	-	-	-
.	3:16662697-16662697	G	downstream_gene_variant	MODIFIER	SOS1	ENSGALG00000039450	Transcript	ENSGALT00000071646.2	protein_coding	-	-	-	-	-	-	-	-	-	-	50971	-1	-	HGNC	HGNC:11187	-	-	-	P1	-	-	-	-
.	3:16662697-16662697	G	upstream_gene_variant	MODIFIER	MORN2	ENSGALG00000040307	Transcript	ENSGALT00000072048.2	protein_coding	-	-	-	-	-	-	-	-	-	-	6840	1	-	EntrezGene	-	-	-	-	P1	-	-	-	-
.	3:16662697-16662697	G	upstream_gene_variant	MODIFIER	-	ENSGALG00000041558	Transcript	ENSGALT00000073625.3	protein_coding	-	-	-	-	-	-	-	-	-	-	6436	-1	-	-	-	-	-	-	P1	-	-	-	-
.	3:16662697-16662697	G	upstream_gene_variant	MODIFIER	-	ENSGALG00000038528	Transcript	ENSGALT00000077309.2	protein_coding	-	-	-	-	-	-	-	-	-	-	26868	-1	-	-	-	-	-	-	P1	-	-	-	-
.	3:16662697-16662697	G	downstream_gene_variant	MODIFIER	SRSF7	ENSGALG00000033120	Transcript	ENSGALT00000084061.2	protein_coding	-	-	-	-	-	-	-	-	-	-	15692	1	-	EntrezGene	-	-	-	-	A2	-	-	-	-
.	3:16662697-16662697	G	downstream_gene_variant	MODIFIER	-	ENSGALG00000053399	Transcript	ENSGALT00000103152.1	protein_coding	-	-	-	-	-	-	-	-	-	-	491	-1	-	-	-	-	-	-	P1	-	-	-	-
.	3:16662697-16662697	G	downstream_gene_variant	MODIFIER	GEMIN6	ENSGALG00000013821	Transcript	ENSGALT00000103189.1	protein_coding	-	-	-	-	-	-	-	-	-	-	23090	1	-	EntrezGene	-	-	-	-	P1	-	-	-	-
.	3:16662697-16662697	G	upstream_gene_variant	MODIFIER	-	ENSGALG00000048345	Transcript	ENSGALT00000103906.1	protein_coding	-	-	-	-	-	-	-	-	-	-	2676	-1	-	-	-	-	-	-	P1	-	-	-	-
.	3:16662860-16662861	-	upstream_gene_variant	MODIFIER	HNRNPLL	ENSGALG00000008504	Transcript	ENSGALT00000013852.6	protein_coding	-	-	-	-	-	-	-	-	-	-	54409	-1	-	EntrezGene	-	-	-	-	P1	-	-	-	-
.	3:16662860-16662861	-	upstream_gene_variant	MODIFIER	ARHGEF33	ENSGALG00000013221	Transcript	ENSGALT00000021597.6	protein_coding	-	-	-	-	-	-	-	-	-	-	22557	1	-	HGNC	HGNC:37252	-	-	-	P1	-	-	-	-
.	3:16662860-16662861	-	downstream_gene_variant	MODIFIER	GEMIN6	ENSGALG00000013821	Transcript	ENSGALT00000022429.5	protein_coding	-	-	-	-	-	-	-	-	-	-	23692	1	-	EntrezGene	-	-	-	-	P1	-	-	-	-
.	3:16662860-16662861	-	downstream_gene_variant	MODIFIER	GALM	ENSGALG00000013828	Transcript	ENSGALT00000022442.6	protein_coding	-	-	-	-	-	-	-	-	-	-	33279	1	-	HGNC	HGNC:24063	-	-	-	P1	-	-	-	-
.	3:16662860-16662861	-	downstream_gene_variant	MODIFIER	MAP4K3	ENSGALG00000039720	Transcript	ENSGALT00000050515.2	protein_coding	-	-	-	-	-	-	-	-	-	-	96487	-1	-	HGNC	HGNC:6865	-	-	-	-	-	-	-	-
.	3:16662860-16662861	-	downstream_gene_variant	MODIFIER	MAP4K3	ENSGALG00000039720	Transcript	ENSGALT00000050517.2	protein_coding	-	-	-	-	-	-	-	-	-	-	96487	-1	-	HGNC	HGNC:6865	-	-	-	P1	-	-	-	-
.	3:16662860-16662861	-	downstream_gene_variant	MODIFIER	GALM	ENSGALG00000013828	Transcript	ENSGALT00000052584.2	protein_coding	-	-	-	-	-	-	-	-	-	-	29993	1	-	HGNC	HGNC:24063	-	-	-	P1	-	-	-	-
.	3:16662860-16662861	-	downstream_gene_variant	MODIFIER	GALM	ENSGALG00000013828	Transcript	ENSGALT00000056217.2	protein_coding	-	-	-	-	-	-	-	-	-	-	28597	1	-	HGNC	HGNC:24063	-	-	-	P1	-	-	-	-
.	3:16662860-16662861	-	downstream_gene_variant	MODIFIER	SRSF7	ENSGALG00000033120	Transcript	ENSGALT00000061297.2	protein_coding	-	-	-	-	-	-	-	-	-	-	15683	1	-	EntrezGene	-	-	-	-	P5	-	-	-	-
.	3:16662860-16662861	-	downstream_gene_variant	MODIFIER	SRSF7	ENSGALG00000033120	Transcript	ENSGALT00000069270.2	protein_coding	-	-	-	-	-	-	-	-	-	-	15859	1	-	EntrezGene	-	-	-	-	A2	-	-	-	-
.	3:16662860-16662861	-	downstream_gene_variant	MODIFIER	SOS1	ENSGALG00000039450	Transcript	ENSGALT00000071646.2	protein_coding	-	-	-	-	-	-	-	-	-	-	50808	-1	-	HGNC	HGNC:11187	-	-	-	P1	-	-	-	-
.	3:16662860-16662861	-	upstream_gene_variant	MODIFIER	MORN2	ENSGALG00000040307	Transcript	ENSGALT00000072048.2	protein_coding	-	-	-	-	-	-	-	-	-	-	6677	1	-	EntrezGene	-	-	-	-	P1	-	-	-	-
.	3:16662860-16662861	-	upstream_gene_variant	MODIFIER	-	ENSGALG00000041558	Transcript	ENSGALT00000073625.3	protein_coding	-	-	-	-	-	-	-	-	-	-	6600	-1	-	-	-	-	-	-	P1	-	-	-	-
.	3:16662860-16662861	-	upstream_gene_variant	MODIFIER	-	ENSGALG00000038528	Transcript	ENSGALT00000077309.2	protein_coding	-	-	-	-	-	-	-	-	-	-	27032	-1	-	-	-	-	-	-	P1	-	-	-	-
.	3:16662860-16662861	-	downstream_gene_variant	MODIFIER	SRSF7	ENSGALG00000033120	Transcript	ENSGALT00000084061.2	protein_coding	-	-	-	-	-	-	-	-	-	-	15856	1	-	EntrezGene	-	-	-	-	A2	-	-	-	-
.	3:16662860-16662861	-	downstream_gene_variant	MODIFIER	-	ENSGALG00000053399	Transcript	ENSGALT00000103152.1	protein_coding	-	-	-	-	-	-	-	-	-	-	328	-1	-	-	-	-	-	-	P1	-	-	-	-
.	3:16662860-16662861	-	downstream_gene_variant	MODIFIER	GEMIN6	ENSGALG00000013821	Transcript	ENSGALT00000103189.1	protein_coding	-	-	-	-	-	-	-	-	-	-	23254	1	-	EntrezGene	-	-	-	-	P1	-	-	-	-
.	3:16662860-16662861	-	upstream_gene_variant	MODIFIER	-	ENSGALG00000048345	Transcript	ENSGALT00000103906.1	protein_coding	-	-	-	-	-	-	-	-	-	-	2840	-1	-	-	-	-	-	-	P1	-	-	-	-
.	3:16662874-16662874	T	upstream_gene_variant	MODIFIER	HNRNPLL	ENSGALG00000008504	Transcript	ENSGALT00000013852.6	protein_coding	-	-	-	-	-	-	-	-	-	-	54422	-1	-	EntrezGene	-	-	-	-	P1	-	-	-	-
.	3:16662874-16662874	T	upstream_gene_variant	MODIFIER	ARHGEF33	ENSGALG00000013221	Transcript	ENSGALT00000021597.6	protein_coding	-	-	-	-	-	-	-	-	-	-	22543	1	-	HGNC	HGNC:37252	-	-	-	P1	-	-	-	-
.	3:16662874-16662874	T	downstream_gene_variant	MODIFIER	GEMIN6	ENSGALG00000013821	Transcript	ENSGALT00000022429.5	protein_coding	-	-	-	-	-	-	-	-	-	-	23705	1	-	EntrezGene	-	-	-	-	P1	-	-	-	-
.	3:16662874-16662874	T	downstream_gene_variant	MODIFIER	GALM	ENSGALG00000013828	Transcript	ENSGALT00000022442.6	protein_coding	-	-	-	-	-	-	-	-	-	-	33292	1	-	HGNC	HGNC:24063	-	-	-	P1	-	-	-	-
.	3:16662874-16662874	T	downstream_gene_variant	MODIFIER	MAP4K3	ENSGALG00000039720	Transcript	ENSGALT00000050515.2	protein_coding	-	-	-	-	-	-	-	-	-	-	96473	-1	-	HGNC	HGNC:6865	-	-	-	-	-	-	-	-
.	3:16662874-16662874	T	downstream_gene_variant	MODIFIER	MAP4K3	ENSGALG00000039720	Transcript	ENSGALT00000050517.2	protein_coding	-	-	-	-	-	-	-	-	-	-	96473	-1	-	HGNC	HGNC:6865	-	-	-	P1	-	-	-	-
.	3:16662874-16662874	T	downstream_gene_variant	MODIFIER	GALM	ENSGALG00000013828	Transcript	ENSGALT00000052584.2	protein_coding	-	-	-	-	-	-	-	-	-	-	30006	1	-	HGNC	HGNC:24063	-	-	-	P1	-	-	-	-
.	3:16662874-16662874	T	downstream_gene_variant	MODIFIER	GALM	ENSGALG00000013828	Transcript	ENSGALT00000056217.2	protein_coding	-	-	-	-	-	-	-	-	-	-	28610	1	-	HGNC	HGNC:24063	-	-	-	P1	-	-	-	-
.	3:16662874-16662874	T	downstream_gene_variant	MODIFIER	SRSF7	ENSGALG00000033120	Transcript	ENSGALT00000061297.2	protein_coding	-	-	-	-	-	-	-	-	-	-	15696	1	-	EntrezGene	-	-	-	-	P5	-	-	-	-
.	3:16662874-16662874	T	downstream_gene_variant	MODIFIER	SRSF7	ENSGALG00000033120	Transcript	ENSGALT00000069270.2	protein_coding	-	-	-	-	-	-	-	-	-	-	15872	1	-	EntrezGene	-	-	-	-	A2	-	-	-	-
.	3:16662874-16662874	T	downstream_gene_variant	MODIFIER	SOS1	ENSGALG00000039450	Transcript	ENSGALT00000071646.2	protein_coding	-	-	-	-	-	-	-	-	-	-	50794	-1	-	HGNC	HGNC:11187	-	-	-	P1	-	-	-	-
.	3:16662874-16662874	T	upstream_gene_variant	MODIFIER	MORN2	ENSGALG00000040307	Transcript	ENSGALT00000072048.2	protein_coding	-	-	-	-	-	-	-	-	-	-	6663	1	-	EntrezGene	-	-	-	-	P1	-	-	-	-
.	3:16662874-16662874	T	upstream_gene_variant	MODIFIER	-	ENSGALG00000041558	Transcript	ENSGALT00000073625.3	protein_coding	-	-	-	-	-	-	-	-	-	-	6613	-1	-	-	-	-	-	-	P1	-	-	-	-
.	3:16662874-16662874	T	upstream_gene_variant	MODIFIER	-	ENSGALG00000038528	Transcript	ENSGALT00000077309.2	protein_coding	-	-	-	-	-	-	-	-	-	-	27045	-1	-	-	-	-	-	-	P1	-	-	-	-
.	3:16662874-16662874	T	downstream_gene_variant	MODIFIER	SRSF7	ENSGALG00000033120	Transcript	ENSGALT00000084061.2	protein_coding	-	-	-	-	-	-	-	-	-	-	15869	1	-	EntrezGene	-	-	-	-	A2	-	-	-	-
.	3:16662874-16662874	T	downstream_gene_variant	MODIFIER	-	ENSGALG00000053399	Transcript	ENSGALT00000103152.1	protein_coding	-	-	-	-	-	-	-	-	-	-	314	-1	-	-	-	-	-	-	P1	-	-	-	-
.	3:16662874-16662874	T	downstream_gene_variant	MODIFIER	GEMIN6	ENSGALG00000013821	Transcript	ENSGALT00000103189.1	protein_coding	-	-	-	-	-	-	-	-	-	-	23267	1	-	EntrezGene	-	-	-	-	P1	-	-	-	-
.	3:16662874-16662874	T	upstream_gene_variant	MODIFIER	-	ENSGALG00000048345	Transcript	ENSGALT00000103906.1	protein_coding	-	-	-	-	-	-	-	-	-	-	2853	-1	-	-	-	-	-	-	P1	-	-	-	-
.	3:17035183-17035184	-	upstream_gene_variant	MODIFIER	TRMT6	ENSGALG00000009169	Transcript	ENSGALT00000014935.5	protein_coding	-	-	-	-	-	-	-	-	-	-	21560	-1	-	EntrezGene	-	-	-	-	P1	-	-	-	-
.	3:17035183-17035184	-	downstream_gene_variant	MODIFIER	MCM8	ENSGALG00000009195	Transcript	ENSGALT00000014975.6	protein_coding	-	-	-	-	-	-	-	-	-	-	6329	1	-	EntrezGene	-	-	-	-	P1	-	-	-	-
.	3:17035183-17035184	-	downstream_gene_variant	MODIFIER	CRLS1	ENSGALG00000009214	Transcript	ENSGALT00000014998.6	protein_coding	-	-	-	-	-	-	-	-	-	-	350	1	-	HGNC	HGNC:16148	-	-	-	P1	-	-	-	-
.	3:17035183-17035184	-	downstream_gene_variant	MODIFIER	C3H1orf95	ENSGALG00000009219	Transcript	ENSGALT00000015006.6	protein_coding	-	-	-	-	-	-	-	-	-	-	10229	-1	-	EntrezGene	-	-	-	-	P1	-	-	-	-
.	3:17035183-17035184	-	upstream_gene_variant	MODIFIER	PARP1	ENSGALG00000009228	Transcript	ENSGALT00000038829.4	protein_coding	-	-	-	-	-	-	-	-	-	-	84601	1	-	EntrezGene	-	-	-	-	P1	-	-	-	-
.	3:17035183-17035184	-	downstream_gene_variant	MODIFIER	gga-mir-7464	ENSGALG00000041077	Transcript	ENSGALT00000074534.2	miRNA	-	-	-	-	-	-	-	-	-	-	48408	1	-	miRBase	-	-	-	-	-	-	-	-	-
.	3:17035183-17035184	-	downstream_gene_variant	MODIFIER	CHGB	ENSGALG00000046616	Transcript	ENSGALT00000084958.2	protein_coding	-	-	-	-	-	-	-	-	-	-	37278	1	-	HGNC	HGNC:1930	-	-	-	P1	-	-	-	-
.	3:17035183-17035184	-	downstream_gene_variant	MODIFIER	MCM8	ENSGALG00000009195	Transcript	ENSGALT00000088103.2	protein_coding	-	-	-	-	-	-	-	-	-	-	11286	1	-	EntrezGene	-	-	-	-	-	-	-	-	-
.	3:17035183-17035184	-	downstream_gene_variant	MODIFIER	CRLS1	ENSGALG00000009214	Transcript	ENSGALT00000090459.1	protein_coding	-	-	-	-	-	-	-	-	-	-	156	1	-	HGNC	HGNC:16148	-	-	-	P1	-	-	-	-
.	3:17035183-17035184	-	downstream_gene_variant	MODIFIER	SHLD1	ENSGALG00000049137	Transcript	ENSGALT00000091246.1	protein_coding	-	-	-	-	-	-	-	-	-	-	64140	1	-	HGNC	HGNC:26318	-	-	-	P5	-	-	-	-
.	3:17035183-17035184	-	downstream_gene_variant	MODIFIER	-	ENSGALG00000053542	Transcript	ENSGALT00000091892.1	lncRNA	-	-	-	-	-	-	-	-	-	-	82743	-1	-	-	-	-	-	-	-	-	-	-	-
.	3:17035183-17035184	-	downstream_gene_variant	MODIFIER	SHLD1	ENSGALG00000049137	Transcript	ENSGALT00000093322.1	protein_coding	-	-	-	-	-	-	-	-	-	-	63397	1	-	HGNC	HGNC:26318	-	-	-	A2	-	-	-	-
.	3:17035183-17035184	-	upstream_gene_variant	MODIFIER	-	ENSGALG00000054640	Transcript	ENSGALT00000101605.1	lncRNA	-	-	-	-	-	-	-	-	-	-	41864	1	-	-	-	-	-	-	-	-	-	-	-
.	3:17035183-17035184	-	downstream_gene_variant	MODIFIER	-	ENSGALG00000055061	Transcript	ENSGALT00000102990.1	lncRNA	-	-	-	-	-	-	-	-	-	-	6616	-1	-	-	-	-	-	-	-	-	-	-	-
.	3:17035183-17035184	-	upstream_gene_variant	MODIFIER	-	ENSGALG00000050974	Transcript	ENSGALT00000105384.1	lncRNA	-	-	-	-	-	-	-	-	-	-	19265	1	-	-	-	-	-	-	-	-	-	-	-
.	3:17035183-17035184	-	downstream_gene_variant	MODIFIER	-	ENSGALG00000055061	Transcript	ENSGALT00000108217.1	lncRNA	-	-	-	-	-	-	-	-	-	-	6615	-1	-	-	-	-	-	-	-	-	-	-	-
.	3:17040634-17040635	-	upstream_gene_variant	MODIFIER	TRMT6	ENSGALG00000009169	Transcript	ENSGALT00000014935.5	protein_coding	-	-	-	-	-	-	-	-	-	-	27011	-1	-	EntrezGene	-	-	-	-	P1	-	-	-	-
.	3:17040634-17040635	-	downstream_gene_variant	MODIFIER	MCM8	ENSGALG00000009195	Transcript	ENSGALT00000014975.6	protein_coding	-	-	-	-	-	-	-	-	-	-	11780	1	-	EntrezGene	-	-	-	-	P1	-	-	-	-
.	3:17040634-17040635	-	downstream_gene_variant	MODIFIER	CRLS1	ENSGALG00000009214	Transcript	ENSGALT00000014998.6	protein_coding	-	-	-	-	-	-	-	-	-	-	5801	1	-	HGNC	HGNC:16148	-	-	-	P1	-	-	-	-
.	3:17040634-17040635	-	downstream_gene_variant	MODIFIER	C3H1orf95	ENSGALG00000009219	Transcript	ENSGALT00000015006.6	protein_coding	-	-	-	-	-	-	-	-	-	-	4778	-1	-	EntrezGene	-	-	-	-	P1	-	-	-	-
.	3:17040634-17040635	-	upstream_gene_variant	MODIFIER	PARP1	ENSGALG00000009228	Transcript	ENSGALT00000038829.4	protein_coding	-	-	-	-	-	-	-	-	-	-	79150	1	-	EntrezGene	-	-	-	-	P1	-	-	-	-
.	3:17040634-17040635	-	downstream_gene_variant	MODIFIER	gga-mir-7464	ENSGALG00000041077	Transcript	ENSGALT00000074534.2	miRNA	-	-	-	-	-	-	-	-	-	-	53859	1	-	miRBase	-	-	-	-	-	-	-	-	-
.	3:17040634-17040635	-	downstream_gene_variant	MODIFIER	CHGB	ENSGALG00000046616	Transcript	ENSGALT00000084958.2	protein_coding	-	-	-	-	-	-	-	-	-	-	42729	1	-	HGNC	HGNC:1930	-	-	-	P1	-	-	-	-
.	3:17040634-17040635	-	downstream_gene_variant	MODIFIER	MCM8	ENSGALG00000009195	Transcript	ENSGALT00000088103.2	protein_coding	-	-	-	-	-	-	-	-	-	-	16737	1	-	EntrezGene	-	-	-	-	-	-	-	-	-
.	3:17040634-17040635	-	downstream_gene_variant	MODIFIER	CRLS1	ENSGALG00000009214	Transcript	ENSGALT00000090459.1	protein_coding	-	-	-	-	-	-	-	-	-	-	5607	1	-	HGNC	HGNC:16148	-	-	-	P1	-	-	-	-
.	3:17040634-17040635	-	downstream_gene_variant	MODIFIER	SHLD1	ENSGALG00000049137	Transcript	ENSGALT00000091246.1	protein_coding	-	-	-	-	-	-	-	-	-	-	69591	1	-	HGNC	HGNC:26318	-	-	-	P5	-	-	-	-
.	3:17040634-17040635	-	downstream_gene_variant	MODIFIER	-	ENSGALG00000053542	Transcript	ENSGALT00000091892.1	lncRNA	-	-	-	-	-	-	-	-	-	-	77292	-1	-	-	-	-	-	-	-	-	-	-	-
.	3:17040634-17040635	-	downstream_gene_variant	MODIFIER	SHLD1	ENSGALG00000049137	Transcript	ENSGALT00000093322.1	protein_coding	-	-	-	-	-	-	-	-	-	-	68848	1	-	HGNC	HGNC:26318	-	-	-	A2	-	-	-	-
.	3:17040634-17040635	-	upstream_gene_variant	MODIFIER	-	ENSGALG00000054640	Transcript	ENSGALT00000101605.1	lncRNA	-	-	-	-	-	-	-	-	-	-	36413	1	-	-	-	-	-	-	-	-	-	-	-
.	3:17040634-17040635	-	downstream_gene_variant	MODIFIER	-	ENSGALG00000055061	Transcript	ENSGALT00000102990.1	lncRNA	-	-	-	-	-	-	-	-	-	-	1165	-1	-	-	-	-	-	-	-	-	-	-	-
.	3:17040634-17040635	-	upstream_gene_variant	MODIFIER	-	ENSGALG00000050974	Transcript	ENSGALT00000105384.1	lncRNA	-	-	-	-	-	-	-	-	-	-	13814	1	-	-	-	-	-	-	-	-	-	-	-
.	3:17040634-17040635	-	downstream_gene_variant	MODIFIER	-	ENSGALG00000055061	Transcript	ENSGALT00000108217.1	lncRNA	-	-	-	-	-	-	-	-	-	-	1164	-1	-	-	-	-	-	-	-	-	-	-	-
.	3:17042744-17042744	AAAGGTCTTCAGTG	upstream_gene_variant	MODIFIER	TRMT6	ENSGALG00000009169	Transcript	ENSGALT00000014935.5	protein_coding	-	-	-	-	-	-	-	-	-	-	29120	-1	-	EntrezGene	-	-	-	-	P1	-	-	-	-
.	3:17042744-17042744	AAAGGTCTTCAGTG	downstream_gene_variant	MODIFIER	MCM8	ENSGALG00000009195	Transcript	ENSGALT00000014975.6	protein_coding	-	-	-	-	-	-	-	-	-	-	13889	1	-	EntrezGene	-	-	-	-	P1	-	-	-	-
.	3:17042744-17042744	AAAGGTCTTCAGTG	downstream_gene_variant	MODIFIER	CRLS1	ENSGALG00000009214	Transcript	ENSGALT00000014998.6	protein_coding	-	-	-	-	-	-	-	-	-	-	7910	1	-	HGNC	HGNC:16148	-	-	-	P1	-	-	-	-
.	3:17042744-17042744	AAAGGTCTTCAGTG	downstream_gene_variant	MODIFIER	C3H1orf95	ENSGALG00000009219	Transcript	ENSGALT00000015006.6	protein_coding	-	-	-	-	-	-	-	-	-	-	2668	-1	-	EntrezGene	-	-	-	-	P1	-	-	-	-
.	3:17042744-17042744	AAAGGTCTTCAGTG	upstream_gene_variant	MODIFIER	PARP1	ENSGALG00000009228	Transcript	ENSGALT00000038829.4	protein_coding	-	-	-	-	-	-	-	-	-	-	77040	1	-	EntrezGene	-	-	-	-	P1	-	-	-	-
.	3:17042744-17042744	AAAGGTCTTCAGTG	downstream_gene_variant	MODIFIER	gga-mir-7464	ENSGALG00000041077	Transcript	ENSGALT00000074534.2	miRNA	-	-	-	-	-	-	-	-	-	-	55968	1	-	miRBase	-	-	-	-	-	-	-	-	-
.	3:17042744-17042744	AAAGGTCTTCAGTG	downstream_gene_variant	MODIFIER	CHGB	ENSGALG00000046616	Transcript	ENSGALT00000084958.2	protein_coding	-	-	-	-	-	-	-	-	-	-	44838	1	-	HGNC	HGNC:1930	-	-	-	P1	-	-	-	-
.	3:17042744-17042744	AAAGGTCTTCAGTG	downstream_gene_variant	MODIFIER	MCM8	ENSGALG00000009195	Transcript	ENSGALT00000088103.2	protein_coding	-	-	-	-	-	-	-	-	-	-	18846	1	-	EntrezGene	-	-	-	-	-	-	-	-	-
.	3:17042744-17042744	AAAGGTCTTCAGTG	downstream_gene_variant	MODIFIER	CRLS1	ENSGALG00000009214	Transcript	ENSGALT00000090459.1	protein_coding	-	-	-	-	-	-	-	-	-	-	7716	1	-	HGNC	HGNC:16148	-	-	-	P1	-	-	-	-
.	3:17042744-17042744	AAAGGTCTTCAGTG	downstream_gene_variant	MODIFIER	SHLD1	ENSGALG00000049137	Transcript	ENSGALT00000091246.1	protein_coding	-	-	-	-	-	-	-	-	-	-	71700	1	-	HGNC	HGNC:26318	-	-	-	P5	-	-	-	-
.	3:17042744-17042744	AAAGGTCTTCAGTG	downstream_gene_variant	MODIFIER	-	ENSGALG00000053542	Transcript	ENSGALT00000091892.1	lncRNA	-	-	-	-	-	-	-	-	-	-	75182	-1	-	-	-	-	-	-	-	-	-	-	-
.	3:17042744-17042744	AAAGGTCTTCAGTG	downstream_gene_variant	MODIFIER	SHLD1	ENSGALG00000049137	Transcript	ENSGALT00000093322.1	protein_coding	-	-	-	-	-	-	-	-	-	-	70957	1	-	HGNC	HGNC:26318	-	-	-	A2	-	-	-	-
.	3:17042744-17042744	AAAGGTCTTCAGTG	upstream_gene_variant	MODIFIER	-	ENSGALG00000054640	Transcript	ENSGALT00000101605.1	lncRNA	-	-	-	-	-	-	-	-	-	-	34303	1	-	-	-	-	-	-	-	-	-	-	-
.	3:17042744-17042744	AAAGGTCTTCAGTG	non_coding_transcript_exon_variant	MODIFIER	-	ENSGALG00000055061	Transcript	ENSGALT00000102990.1	lncRNA	2/3	-	-	-	1187-1188	-	-	-	-	-	-	-1	-	-	-	-	-	-	-	-	-	-	-
.	3:17042744-17042744	AAAGGTCTTCAGTG	upstream_gene_variant	MODIFIER	-	ENSGALG00000050974	Transcript	ENSGALT00000105384.1	lncRNA	-	-	-	-	-	-	-	-	-	-	11704	1	-	-	-	-	-	-	-	-	-	-	-
.	3:17042744-17042744	AAAGGTCTTCAGTG	non_coding_transcript_exon_variant	MODIFIER	-	ENSGALG00000055061	Transcript	ENSGALT00000108217.1	lncRNA	2/3	-	-	-	983-984	-	-	-	-	-	-	-1	-	-	-	-	-	-	-	-	-	-	-
.	3:17042942-17042945	-	upstream_gene_variant	MODIFIER	TRMT6	ENSGALG00000009169	Transcript	ENSGALT00000014935.5	protein_coding	-	-	-	-	-	-	-	-	-	-	29319	-1	-	EntrezGene	-	-	-	-	P1	-	-	-	-
.	3:17042942-17042945	-	downstream_gene_variant	MODIFIER	MCM8	ENSGALG00000009195	Transcript	ENSGALT00000014975.6	protein_coding	-	-	-	-	-	-	-	-	-	-	14088	1	-	EntrezGene	-	-	-	-	P1	-	-	-	-
.	3:17042942-17042945	-	downstream_gene_variant	MODIFIER	CRLS1	ENSGALG00000009214	Transcript	ENSGALT00000014998.6	protein_coding	-	-	-	-	-	-	-	-	-	-	8109	1	-	HGNC	HGNC:16148	-	-	-	P1	-	-	-	-
.	3:17042942-17042945	-	downstream_gene_variant	MODIFIER	C3H1orf95	ENSGALG00000009219	Transcript	ENSGALT00000015006.6	protein_coding	-	-	-	-	-	-	-	-	-	-	2468	-1	-	EntrezGene	-	-	-	-	P1	-	-	-	-
.	3:17042942-17042945	-	upstream_gene_variant	MODIFIER	PARP1	ENSGALG00000009228	Transcript	ENSGALT00000038829.4	protein_coding	-	-	-	-	-	-	-	-	-	-	76840	1	-	EntrezGene	-	-	-	-	P1	-	-	-	-
.	3:17042942-17042945	-	downstream_gene_variant	MODIFIER	gga-mir-7464	ENSGALG00000041077	Transcript	ENSGALT00000074534.2	miRNA	-	-	-	-	-	-	-	-	-	-	56167	1	-	miRBase	-	-	-	-	-	-	-	-	-
.	3:17042942-17042945	-	downstream_gene_variant	MODIFIER	CHGB	ENSGALG00000046616	Transcript	ENSGALT00000084958.2	protein_coding	-	-	-	-	-	-	-	-	-	-	45037	1	-	HGNC	HGNC:1930	-	-	-	P1	-	-	-	-
.	3:17042942-17042945	-	downstream_gene_variant	MODIFIER	MCM8	ENSGALG00000009195	Transcript	ENSGALT00000088103.2	protein_coding	-	-	-	-	-	-	-	-	-	-	19045	1	-	EntrezGene	-	-	-	-	-	-	-	-	-
.	3:17042942-17042945	-	downstream_gene_variant	MODIFIER	CRLS1	ENSGALG00000009214	Transcript	ENSGALT00000090459.1	protein_coding	-	-	-	-	-	-	-	-	-	-	7915	1	-	HGNC	HGNC:16148	-	-	-	P1	-	-	-	-
.	3:17042942-17042945	-	downstream_gene_variant	MODIFIER	SHLD1	ENSGALG00000049137	Transcript	ENSGALT00000091246.1	protein_coding	-	-	-	-	-	-	-	-	-	-	71899	1	-	HGNC	HGNC:26318	-	-	-	P5	-	-	-	-
.	3:17042942-17042945	-	downstream_gene_variant	MODIFIER	-	ENSGALG00000053542	Transcript	ENSGALT00000091892.1	lncRNA	-	-	-	-	-	-	-	-	-	-	74982	-1	-	-	-	-	-	-	-	-	-	-	-
.	3:17042942-17042945	-	downstream_gene_variant	MODIFIER	SHLD1	ENSGALG00000049137	Transcript	ENSGALT00000093322.1	protein_coding	-	-	-	-	-	-	-	-	-	-	71156	1	-	HGNC	HGNC:26318	-	-	-	A2	-	-	-	-
.	3:17042942-17042945	-	upstream_gene_variant	MODIFIER	-	ENSGALG00000054640	Transcript	ENSGALT00000101605.1	lncRNA	-	-	-	-	-	-	-	-	-	-	34103	1	-	-	-	-	-	-	-	-	-	-	-
.	3:17042942-17042945	-	non_coding_transcript_exon_variant	MODIFIER	-	ENSGALG00000055061	Transcript	ENSGALT00000102990.1	lncRNA	2/3	-	-	-	987-989	-	-	-	-	-	-	-1	-	-	-	-	-	-	-	-	-	-	-
.	3:17042942-17042945	-	upstream_gene_variant	MODIFIER	-	ENSGALG00000050974	Transcript	ENSGALT00000105384.1	lncRNA	-	-	-	-	-	-	-	-	-	-	11504	1	-	-	-	-	-	-	-	-	-	-	-
.	3:17042942-17042945	-	non_coding_transcript_exon_variant	MODIFIER	-	ENSGALG00000055061	Transcript	ENSGALT00000108217.1	lncRNA	2/2	-	-	-	783-785	-	-	-	-	-	-	-1	-	-	-	-	-	-	-	-	-	-	-
.	3:17049022-17049023	-	upstream_gene_variant	MODIFIER	TRMT6	ENSGALG00000009169	Transcript	ENSGALT00000014935.5	protein_coding	-	-	-	-	-	-	-	-	-	-	35399	-1	-	EntrezGene	-	-	-	-	P1	-	-	-	-
.	3:17049022-17049023	-	downstream_gene_variant	MODIFIER	MCM8	ENSGALG00000009195	Transcript	ENSGALT00000014975.6	protein_coding	-	-	-	-	-	-	-	-	-	-	20168	1	-	EntrezGene	-	-	-	-	P1	-	-	-	-
.	3:17049022-17049023	-	downstream_gene_variant	MODIFIER	CRLS1	ENSGALG00000009214	Transcript	ENSGALT00000014998.6	protein_coding	-	-	-	-	-	-	-	-	-	-	14189	1	-	HGNC	HGNC:16148	-	-	-	P1	-	-	-	-
.	3:17049022-17049023	-	intron_variant	MODIFIER	C3H1orf95	ENSGALG00000009219	Transcript	ENSGALT00000015006.6	protein_coding	-	2/3	-	-	-	-	-	-	-	-	-	-1	-	EntrezGene	-	-	-	-	P1	-	-	-	-
.	3:17049022-17049023	-	upstream_gene_variant	MODIFIER	PARP1	ENSGALG00000009228	Transcript	ENSGALT00000038829.4	protein_coding	-	-	-	-	-	-	-	-	-	-	70762	1	-	EntrezGene	-	-	-	-	P1	-	-	-	-
.	3:17049022-17049023	-	downstream_gene_variant	MODIFIER	gga-mir-7464	ENSGALG00000041077	Transcript	ENSGALT00000074534.2	miRNA	-	-	-	-	-	-	-	-	-	-	62247	1	-	miRBase	-	-	-	-	-	-	-	-	-
.	3:17049022-17049023	-	downstream_gene_variant	MODIFIER	CHGB	ENSGALG00000046616	Transcript	ENSGALT00000084958.2	protein_coding	-	-	-	-	-	-	-	-	-	-	51117	1	-	HGNC	HGNC:1930	-	-	-	P1	-	-	-	-
.	3:17049022-17049023	-	downstream_gene_variant	MODIFIER	MCM8	ENSGALG00000009195	Transcript	ENSGALT00000088103.2	protein_coding	-	-	-	-	-	-	-	-	-	-	25125	1	-	EntrezGene	-	-	-	-	-	-	-	-	-
.	3:17049022-17049023	-	downstream_gene_variant	MODIFIER	CRLS1	ENSGALG00000009214	Transcript	ENSGALT00000090459.1	protein_coding	-	-	-	-	-	-	-	-	-	-	13995	1	-	HGNC	HGNC:16148	-	-	-	P1	-	-	-	-
.	3:17049022-17049023	-	downstream_gene_variant	MODIFIER	SHLD1	ENSGALG00000049137	Transcript	ENSGALT00000091246.1	protein_coding	-	-	-	-	-	-	-	-	-	-	77979	1	-	HGNC	HGNC:26318	-	-	-	P5	-	-	-	-
.	3:17049022-17049023	-	downstream_gene_variant	MODIFIER	-	ENSGALG00000053542	Transcript	ENSGALT00000091892.1	lncRNA	-	-	-	-	-	-	-	-	-	-	68904	-1	-	-	-	-	-	-	-	-	-	-	-
.	3:17049022-17049023	-	downstream_gene_variant	MODIFIER	SHLD1	ENSGALG00000049137	Transcript	ENSGALT00000093322.1	protein_coding	-	-	-	-	-	-	-	-	-	-	77236	1	-	HGNC	HGNC:26318	-	-	-	A2	-	-	-	-
.	3:17049022-17049023	-	upstream_gene_variant	MODIFIER	-	ENSGALG00000054640	Transcript	ENSGALT00000101605.1	lncRNA	-	-	-	-	-	-	-	-	-	-	28025	1	-	-	-	-	-	-	-	-	-	-	-
.	3:17049022-17049023	-	upstream_gene_variant	MODIFIER	-	ENSGALG00000055061	Transcript	ENSGALT00000102990.1	lncRNA	-	-	-	-	-	-	-	-	-	-	4049	-1	-	-	-	-	-	-	-	-	-	-	-
.	3:17049022-17049023	-	upstream_gene_variant	MODIFIER	-	ENSGALG00000050974	Transcript	ENSGALT00000105384.1	lncRNA	-	-	-	-	-	-	-	-	-	-	5426	1	-	-	-	-	-	-	-	-	-	-	-
.	3:17049022-17049023	-	upstream_gene_variant	MODIFIER	-	ENSGALG00000055061	Transcript	ENSGALT00000108217.1	lncRNA	-	-	-	-	-	-	-	-	-	-	4254	-1	-	-	-	-	-	-	-	-	-	-	-
.	3:17049025-17049025	AGT	upstream_gene_variant	MODIFIER	TRMT6	ENSGALG00000009169	Transcript	ENSGALT00000014935.5	protein_coding	-	-	-	-	-	-	-	-	-	-	35401	-1	-	EntrezGene	-	-	-	-	P1	-	-	-	-
.	3:17049025-17049025	AGT	downstream_gene_variant	MODIFIER	MCM8	ENSGALG00000009195	Transcript	ENSGALT00000014975.6	protein_coding	-	-	-	-	-	-	-	-	-	-	20170	1	-	EntrezGene	-	-	-	-	P1	-	-	-	-
.	3:17049025-17049025	AGT	downstream_gene_variant	MODIFIER	CRLS1	ENSGALG00000009214	Transcript	ENSGALT00000014998.6	protein_coding	-	-	-	-	-	-	-	-	-	-	14191	1	-	HGNC	HGNC:16148	-	-	-	P1	-	-	-	-
.	3:17049025-17049025	AGT	intron_variant	MODIFIER	C3H1orf95	ENSGALG00000009219	Transcript	ENSGALT00000015006.6	protein_coding	-	2/3	-	-	-	-	-	-	-	-	-	-1	-	EntrezGene	-	-	-	-	P1	-	-	-	-
.	3:17049025-17049025	AGT	upstream_gene_variant	MODIFIER	PARP1	ENSGALG00000009228	Transcript	ENSGALT00000038829.4	protein_coding	-	-	-	-	-	-	-	-	-	-	70759	1	-	EntrezGene	-	-	-	-	P1	-	-	-	-
.	3:17049025-17049025	AGT	downstream_gene_variant	MODIFIER	gga-mir-7464	ENSGALG00000041077	Transcript	ENSGALT00000074534.2	miRNA	-	-	-	-	-	-	-	-	-	-	62249	1	-	miRBase	-	-	-	-	-	-	-	-	-
.	3:17049025-17049025	AGT	downstream_gene_variant	MODIFIER	CHGB	ENSGALG00000046616	Transcript	ENSGALT00000084958.2	protein_coding	-	-	-	-	-	-	-	-	-	-	51119	1	-	HGNC	HGNC:1930	-	-	-	P1	-	-	-	-
.	3:17049025-17049025	AGT	downstream_gene_variant	MODIFIER	MCM8	ENSGALG00000009195	Transcript	ENSGALT00000088103.2	protein_coding	-	-	-	-	-	-	-	-	-	-	25127	1	-	EntrezGene	-	-	-	-	-	-	-	-	-
.	3:17049025-17049025	AGT	downstream_gene_variant	MODIFIER	CRLS1	ENSGALG00000009214	Transcript	ENSGALT00000090459.1	protein_coding	-	-	-	-	-	-	-	-	-	-	13997	1	-	HGNC	HGNC:16148	-	-	-	P1	-	-	-	-
.	3:17049025-17049025	AGT	downstream_gene_variant	MODIFIER	SHLD1	ENSGALG00000049137	Transcript	ENSGALT00000091246.1	protein_coding	-	-	-	-	-	-	-	-	-	-	77981	1	-	HGNC	HGNC:26318	-	-	-	P5	-	-	-	-
.	3:17049025-17049025	AGT	downstream_gene_variant	MODIFIER	-	ENSGALG00000053542	Transcript	ENSGALT00000091892.1	lncRNA	-	-	-	-	-	-	-	-	-	-	68901	-1	-	-	-	-	-	-	-	-	-	-	-
.	3:17049025-17049025	AGT	downstream_gene_variant	MODIFIER	SHLD1	ENSGALG00000049137	Transcript	ENSGALT00000093322.1	protein_coding	-	-	-	-	-	-	-	-	-	-	77238	1	-	HGNC	HGNC:26318	-	-	-	A2	-	-	-	-
.	3:17049025-17049025	AGT	upstream_gene_variant	MODIFIER	-	ENSGALG00000054640	Transcript	ENSGALT00000101605.1	lncRNA	-	-	-	-	-	-	-	-	-	-	28022	1	-	-	-	-	-	-	-	-	-	-	-
.	3:17049025-17049025	AGT	upstream_gene_variant	MODIFIER	-	ENSGALG00000055061	Transcript	ENSGALT00000102990.1	lncRNA	-	-	-	-	-	-	-	-	-	-	4051	-1	-	-	-	-	-	-	-	-	-	-	-
.	3:17049025-17049025	AGT	upstream_gene_variant	MODIFIER	-	ENSGALG00000050974	Transcript	ENSGALT00000105384.1	lncRNA	-	-	-	-	-	-	-	-	-	-	5423	1	-	-	-	-	-	-	-	-	-	-	-
.	3:17049025-17049025	AGT	upstream_gene_variant	MODIFIER	-	ENSGALG00000055061	Transcript	ENSGALT00000108217.1	lncRNA	-	-	-	-	-	-	-	-	-	-	4256	-1	-	-	-	-	-	-	-	-	-	-	-
.	3:17055727-17055728	-	upstream_gene_variant	MODIFIER	TRMT6	ENSGALG00000009169	Transcript	ENSGALT00000014935.5	protein_coding	-	-	-	-	-	-	-	-	-	-	42104	-1	-	EntrezGene	-	-	-	-	P1	-	-	-	-
.	3:17055727-17055728	-	downstream_gene_variant	MODIFIER	MCM8	ENSGALG00000009195	Transcript	ENSGALT00000014975.6	protein_coding	-	-	-	-	-	-	-	-	-	-	26873	1	-	EntrezGene	-	-	-	-	P1	-	-	-	-
.	3:17055727-17055728	-	downstream_gene_variant	MODIFIER	CRLS1	ENSGALG00000009214	Transcript	ENSGALT00000014998.6	protein_coding	-	-	-	-	-	-	-	-	-	-	20894	1	-	HGNC	HGNC:16148	-	-	-	P1	-	-	-	-
.	3:17055727-17055728	-	intron_variant	MODIFIER	C3H1orf95	ENSGALG00000009219	Transcript	ENSGALT00000015006.6	protein_coding	-	1/3	-	-	-	-	-	-	-	-	-	-1	-	EntrezGene	-	-	-	-	P1	-	-	-	-
.	3:17055727-17055728	-	upstream_gene_variant	MODIFIER	LIN9	ENSGALG00000009233	Transcript	ENSGALT00000015028.6	protein_coding	-	-	-	-	-	-	-	-	-	-	97784	1	-	EntrezGene	-	-	-	-	A2	-	-	-	-
.	3:17055727-17055728	-	upstream_gene_variant	MODIFIER	PARP1	ENSGALG00000009228	Transcript	ENSGALT00000038829.4	protein_coding	-	-	-	-	-	-	-	-	-	-	64057	1	-	EntrezGene	-	-	-	-	P1	-	-	-	-
.	3:17055727-17055728	-	downstream_gene_variant	MODIFIER	gga-mir-7464	ENSGALG00000041077	Transcript	ENSGALT00000074534.2	miRNA	-	-	-	-	-	-	-	-	-	-	68952	1	-	miRBase	-	-	-	-	-	-	-	-	-
.	3:17055727-17055728	-	downstream_gene_variant	MODIFIER	CHGB	ENSGALG00000046616	Transcript	ENSGALT00000084958.2	protein_coding	-	-	-	-	-	-	-	-	-	-	57822	1	-	HGNC	HGNC:1930	-	-	-	P1	-	-	-	-
.	3:17055727-17055728	-	downstream_gene_variant	MODIFIER	MCM8	ENSGALG00000009195	Transcript	ENSGALT00000088103.2	protein_coding	-	-	-	-	-	-	-	-	-	-	31830	1	-	EntrezGene	-	-	-	-	-	-	-	-	-
.	3:17055727-17055728	-	downstream_gene_variant	MODIFIER	CRLS1	ENSGALG00000009214	Transcript	ENSGALT00000090459.1	protein_coding	-	-	-	-	-	-	-	-	-	-	20700	1	-	HGNC	HGNC:16148	-	-	-	P1	-	-	-	-
.	3:17055727-17055728	-	downstream_gene_variant	MODIFIER	SHLD1	ENSGALG00000049137	Transcript	ENSGALT00000091246.1	protein_coding	-	-	-	-	-	-	-	-	-	-	84684	1	-	HGNC	HGNC:26318	-	-	-	P5	-	-	-	-
.	3:17055727-17055728	-	downstream_gene_variant	MODIFIER	-	ENSGALG00000053542	Transcript	ENSGALT00000091892.1	lncRNA	-	-	-	-	-	-	-	-	-	-	62199	-1	-	-	-	-	-	-	-	-	-	-	-
.	3:17055727-17055728	-	downstream_gene_variant	MODIFIER	SHLD1	ENSGALG00000049137	Transcript	ENSGALT00000093322.1	protein_coding	-	-	-	-	-	-	-	-	-	-	83941	1	-	HGNC	HGNC:26318	-	-	-	A2	-	-	-	-
.	3:17055727-17055728	-	upstream_gene_variant	MODIFIER	-	ENSGALG00000054640	Transcript	ENSGALT00000101605.1	lncRNA	-	-	-	-	-	-	-	-	-	-	21320	1	-	-	-	-	-	-	-	-	-	-	-
.	3:17055727-17055728	-	upstream_gene_variant	MODIFIER	-	ENSGALG00000055061	Transcript	ENSGALT00000102990.1	lncRNA	-	-	-	-	-	-	-	-	-	-	10754	-1	-	-	-	-	-	-	-	-	-	-	-
.	3:17055727-17055728	-	intron_variant,non_coding_transcript_variant	MODIFIER	-	ENSGALG00000050974	Transcript	ENSGALT00000105384.1	lncRNA	-	2/3	-	-	-	-	-	-	-	-	-	1	-	-	-	-	-	-	-	-	-	-	-
.	3:17055727-17055728	-	upstream_gene_variant	MODIFIER	LIN9	ENSGALG00000009233	Transcript	ENSGALT00000106239.1	protein_coding	-	-	-	-	-	-	-	-	-	-	97800	1	-	EntrezGene	-	-	-	-	P5	-	-	-	-
.	3:17055727-17055728	-	upstream_gene_variant	MODIFIER	-	ENSGALG00000055061	Transcript	ENSGALT00000108217.1	lncRNA	-	-	-	-	-	-	-	-	-	-	10959	-1	-	-	-	-	-	-	-	-	-	-	-
.	3:105502713-105502713	CCCCCCA	upstream_gene_variant	MODIFIER	EFR3B	ENSGALG00000016605	Transcript	ENSGALT00000026798.6	protein_coding	-	-	-	-	-	-	-	-	-	-	76253	-1	-	HGNC	HGNC:29155	-	-	-	A2	-	-	-	-
.	3:105502713-105502713	CCCCCCA	downstream_gene_variant	MODIFIER	ADCY3	ENSGALG00000016608	Transcript	ENSGALT00000026804.6	protein_coding	-	-	-	-	-	-	-	-	-	-	46112	1	-	HGNC	HGNC:234	-	-	-	P1	-	-	-	-
.	3:105502713-105502713	CCCCCCA	upstream_gene_variant	MODIFIER	CENPO	ENSGALG00000016609	Transcript	ENSGALT00000026808.3	protein_coding	-	-	-	-	-	-	-	-	-	-	38922	-1	-	EntrezGene	-	-	-	-	P1	-	-	-	-
.	3:105502713-105502713	CCCCCCA	downstream_gene_variant	MODIFIER	PTRHD1	ENSGALG00000016610	Transcript	ENSGALT00000026809.6	protein_coding	-	-	-	-	-	-	-	-	-	-	31483	1	-	HGNC	HGNC:33782	-	-	-	P1	-	-	-	-
.	3:105502713-105502713	CCCCCCA	downstream_gene_variant	MODIFIER	DNAJC27	ENSGALG00000028967	Transcript	ENSGALT00000045362.3	protein_coding	-	-	-	-	-	-	-	-	-	-	61340	1	-	EntrezGene	-	-	-	-	P1	-	-	-	-
.	3:105502713-105502713	CCCCCCA	intron_variant	MODIFIER	NCOA1	ENSGALG00000016617	Transcript	ENSGALT00000048236.2	protein_coding	-	6/21	-	-	-	-	-	-	-	-	-	-1	-	EntrezGene	-	-	-	-	P1	-	-	-	-
.	3:105502713-105502713	CCCCCCA	upstream_gene_variant	MODIFIER	EFR3B	ENSGALG00000016605	Transcript	ENSGALT00000096243.1	protein_coding	-	-	-	-	-	-	-	-	-	-	74729	-1	-	HGNC	HGNC:29155	-	-	-	P5	-	-	-	-
.	3:105569351-105569354	-	downstream_gene_variant	MODIFIER	PTRHD1	ENSGALG00000016610	Transcript	ENSGALT00000026809.6	protein_coding	-	-	-	-	-	-	-	-	-	rs14409250	98122	1	-	HGNC	HGNC:33782	-	-	-	P1	-	-	-	-
.	3:105569351-105569354	-	intron_variant	MODIFIER	NCOA1	ENSGALG00000016617	Transcript	ENSGALT00000048236.2	protein_coding	-	2/21	-	-	-	-	-	-	-	rs14409250	-	-1	-	EntrezGene	-	-	-	-	P1	-	-	-	-
.	3:105569351-105569354	-	upstream_gene_variant	MODIFIER	ZNF395	ENSGALG00000034140	Transcript	ENSGALT00000056717.3	protein_coding	-	-	-	-	-	-	-	-	-	rs14409250	99159	1	-	HGNC	HGNC:18737	-	-	-	P1	-	-	-	-
.	3:105622802-105622803	-	downstream_gene_variant	MODIFIER	PNOC	ENSGALG00000016620	Transcript	ENSGALT00000026828.5	protein_coding	-	-	-	-	-	-	-	-	-	-	58052	-1	-	EntrezGene	-	-	-	-	P1	-	-	-	-
.	3:105622802-105622803	-	downstream_gene_variant	MODIFIER	ELP3	ENSGALG00000016624	Transcript	ENSGALT00000026832.6	protein_coding	-	-	-	-	-	-	-	-	-	-	86208	-1	-	EntrezGene	-	-	-	-	P1	-	-	-	-
.	3:105622802-105622803	-	upstream_gene_variant	MODIFIER	-	ENSGALG00000026301	Transcript	ENSGALT00000044388.2	protein_coding	-	-	-	-	-	-	-	-	-	-	70456	1	-	-	-	-	-	-	P1	-	-	-	-
.	3:105622802-105622803	-	intron_variant	MODIFIER	NCOA1	ENSGALG00000016617	Transcript	ENSGALT00000048236.2	protein_coding	-	1/21	-	-	-	-	-	-	-	-	-	-1	-	EntrezGene	-	-	-	-	P1	-	-	-	-
.	3:105622802-105622803	-	upstream_gene_variant	MODIFIER	ZNF395	ENSGALG00000034140	Transcript	ENSGALT00000056717.3	protein_coding	-	-	-	-	-	-	-	-	-	-	45710	1	-	HGNC	HGNC:18737	-	-	-	P1	-	-	-	-
.	3:105622802-105622803	-	upstream_gene_variant	MODIFIER	-	ENSGALG00000026301	Transcript	ENSGALT00000097668.1	protein_coding	-	-	-	-	-	-	-	-	-	-	68807	1	-	-	-	-	-	-	P1	-	-	-	-
.	3:105687383-105687383	C	upstream_gene_variant	MODIFIER	PNOC	ENSGALG00000016620	Transcript	ENSGALT00000026828.5	protein_coding	-	-	-	-	-	-	-	-	-	-	3141	-1	-	EntrezGene	-	-	-	-	P1	-	-	-	-
.	3:105687383-105687383	C	downstream_gene_variant	MODIFIER	ELP3	ENSGALG00000016624	Transcript	ENSGALT00000026832.6	protein_coding	-	-	-	-	-	-	-	-	-	-	21627	-1	-	EntrezGene	-	-	-	-	P1	-	-	-	-
.	3:105687383-105687383	C	upstream_gene_variant	MODIFIER	-	ENSGALG00000026301	Transcript	ENSGALT00000044388.2	protein_coding	-	-	-	-	-	-	-	-	-	-	5875	1	-	-	-	-	-	-	P1	-	-	-	-
.	3:105687383-105687383	C	upstream_gene_variant	MODIFIER	NCOA1	ENSGALG00000016617	Transcript	ENSGALT00000048236.2	protein_coding	-	-	-	-	-	-	-	-	-	-	57062	-1	-	EntrezGene	-	-	-	-	P1	-	-	-	-
.	3:105687383-105687383	C	downstream_gene_variant	MODIFIER	ZNF395	ENSGALG00000034140	Transcript	ENSGALT00000056717.3	protein_coding	-	-	-	-	-	-	-	-	-	-	12984	1	-	HGNC	HGNC:18737	-	-	-	P1	-	-	-	-
.	3:105687383-105687383	C	upstream_gene_variant	MODIFIER	-	ENSGALG00000026301	Transcript	ENSGALT00000097668.1	protein_coding	-	-	-	-	-	-	-	-	-	-	4226	1	-	-	-	-	-	-	P1	-	-	-	-
.	8:4637578-4637578	G	downstream_gene_variant	MODIFIER	PRKAB2	ENSGALG00000001678	Transcript	ENSGALT00000002567.5	protein_coding	-	-	-	-	-	-	-	-	-	-	31850	-1	-	EntrezGene	-	-	-	-	P1	-	-	-	-
.	8:4637578-4637578	G	downstream_gene_variant	MODIFIER	-	ENSGALG00000003022	Transcript	ENSGALT00000002644.5	protein_coding	-	-	-	-	-	-	-	-	-	-	38117	-1	-	-	-	-	-	-	P5	-	-	-	-
.	8:4637578-4637578	G	downstream_gene_variant	MODIFIER	REG4	ENSGALG00000002931	Transcript	ENSGALT00000004627.6	protein_coding	-	-	-	-	-	-	-	-	-	-	9276	1	-	EntrezGene	-	-	-	-	P1	-	-	-	-
.	8:4637578-4637578	G	downstream_gene_variant	MODIFIER	HMGCS2	ENSGALG00000002960	Transcript	ENSGALT00000004681.7	protein_coding	-	-	-	-	-	-	-	-	-	-	4933	1	-	HGNC	HGNC:5008	-	-	-	-	-	-	-	-
.	8:4637578-4637578	G	upstream_gene_variant	MODIFIER	-	ENSGALG00000002988	Transcript	ENSGALT00000004729.6	pseudogene	-	-	-	-	-	-	-	-	-	-	889	-1	-	-	-	-	-	-	-	-	-	-	-
.	8:4637578-4637578	G	downstream_gene_variant	MODIFIER	-	ENSGALG00000003022	Transcript	ENSGALT00000004777.5	protein_coding	-	-	-	-	-	-	-	-	-	-	41658	-1	-	-	-	-	-	-	A2	-	-	-	-
.	8:4637578-4637578	G	downstream_gene_variant	MODIFIER	PLPP6	ENSGALG00000003029	Transcript	ENSGALT00000004793.6	protein_coding	-	-	-	-	-	-	-	-	-	-	46048	-1	-	HGNC	HGNC:23682	-	-	-	P1	-	-	-	-
.	8:4637578-4637578	G	upstream_gene_variant	MODIFIER	FAM78B	ENSGALG00000003035	Transcript	ENSGALT00000004803.4	protein_coding	-	-	-	-	-	-	-	-	-	-	49074	1	-	HGNC	HGNC:13495	-	-	-	P1	-	-	-	-
.	8:4637578-4637578	G	downstream_gene_variant	MODIFIER	PRDX6	ENSGALG00000003053	Transcript	ENSGALT00000004826.6	protein_coding	-	-	-	-	-	-	-	-	-	-	57944	-1	-	EntrezGene	-	-	-	-	P1	-	-	-	-
.	8:4637578-4637578	G	downstream_gene_variant	MODIFIER	NOTCH2	ENSGALG00000002922	Transcript	ENSGALT00000039988.3	protein_coding	-	-	-	-	-	-	-	-	-	-	12269	1	-	EntrezGene	-	-	-	-	P5	-	-	-	-
.	8:4637578-4637578	G	downstream_gene_variant	MODIFIER	PRKAB2	ENSGALG00000001678	Transcript	ENSGALT00000052667.2	protein_coding	-	-	-	-	-	-	-	-	-	-	31095	-1	-	EntrezGene	-	-	-	-	P1	-	-	-	-
.	8:4637578-4637578	G	upstream_gene_variant	MODIFIER	TADA1	ENSGALG00000032173	Transcript	ENSGALT00000053713.2	protein_coding	-	-	-	-	-	-	-	-	-	-	64996	1	-	EntrezGene	-	-	-	-	-	-	-	-	-
.	8:4637578-4637578	G	upstream_gene_variant	MODIFIER	-	ENSGALG00000036783	Transcript	ENSGALT00000068643.2	protein_coding	-	-	-	-	-	-	-	-	-	-	7847	1	-	-	-	-	-	-	P1	-	-	-	-
.	8:4637578-4637578	G	downstream_gene_variant	MODIFIER	-	ENSGALG00000001723	Transcript	ENSGALT00000076175.2	protein_coding	-	-	-	-	-	-	-	-	-	-	39545	-1	-	-	-	-	-	-	P1	-	-	-	-
.	8:4637578-4637578	G	downstream_gene_variant	MODIFIER	SEC22B	ENSGALG00000039704	Transcript	ENSGALT00000079169.2	protein_coding	-	-	-	-	-	-	-	-	-	-	97681	1	-	EntrezGene	-	-	-	-	P1	-	-	-	-
.	8:4637578-4637578	G	upstream_gene_variant	MODIFIER	TADA1	ENSGALG00000032173	Transcript	ENSGALT00000087659.2	protein_coding	-	-	-	-	-	-	-	-	-	-	64142	1	-	EntrezGene	-	-	-	-	P1	-	-	-	-
.	8:4637578-4637578	G	upstream_gene_variant	MODIFIER	-	ENSGALG00000052208	Transcript	ENSGALT00000090851.1	protein_coding	-	-	-	-	-	-	-	-	-	-	3655	1	-	-	-	-	-	-	P1	-	-	-	-
.	8:4637578-4637578	G	upstream_gene_variant	MODIFIER	-	ENSGALG00000052302	Transcript	ENSGALT00000094938.1	protein_coding	-	-	-	-	-	-	-	-	-	-	3141	1	-	-	-	-	-	-	P5	-	-	-	-
.	8:4637578-4637578	G	upstream_gene_variant	MODIFIER	-	ENSGALG00000047014	Transcript	ENSGALT00000095226.1	lncRNA	-	-	-	-	-	-	-	-	-	-	89711	1	-	-	-	-	-	-	-	-	-	-	-
.	8:4637578-4637578	G	downstream_gene_variant	MODIFIER	HMGCS2	ENSGALG00000002960	Transcript	ENSGALT00000096119.1	protein_coding	-	-	-	-	-	-	-	-	-	-	4933	1	-	HGNC	HGNC:5008	-	-	-	A2	-	-	-	-
.	8:4637578-4637578	G	upstream_gene_variant	MODIFIER	-	ENSGALG00000050838	Transcript	ENSGALT00000096288.1	lncRNA	-	-	-	-	-	-	-	-	-	-	57379	1	-	-	-	-	-	-	-	-	-	-	-
.	8:4637578-4637578	G	upstream_gene_variant	MODIFIER	-	ENSGALG00000050838	Transcript	ENSGALT00000099000.1	lncRNA	-	-	-	-	-	-	-	-	-	-	57455	1	-	-	-	-	-	-	-	-	-	-	-
.	8:4637578-4637578	G	downstream_gene_variant	MODIFIER	HMGCS2	ENSGALG00000002960	Transcript	ENSGALT00000099629.1	protein_coding	-	-	-	-	-	-	-	-	-	-	4933	1	-	HGNC	HGNC:5008	-	-	-	P5	-	-	-	-
.	8:4637578-4637578	G	downstream_gene_variant	MODIFIER	NOTCH2	ENSGALG00000002922	Transcript	ENSGALT00000102585.1	protein_coding	-	-	-	-	-	-	-	-	-	-	13738	1	-	EntrezGene	-	-	-	-	A2	-	-	-	-
.	8:4637578-4637578	G	upstream_gene_variant	MODIFIER	-	ENSGALG00000052302	Transcript	ENSGALT00000104674.1	protein_coding	-	-	-	-	-	-	-	-	-	-	29626	1	-	-	-	-	-	-	A2	-	-	-	-
.	8:4637578-4637578	G	downstream_gene_variant	MODIFIER	-	ENSGALG00000001723	Transcript	ENSGALT00000105193.1	protein_coding	-	-	-	-	-	-	-	-	-	-	39545	-1	-	-	-	-	-	-	-	-	-	-	-
.	8:4703581-4703581	TA	upstream_gene_variant	MODIFIER	PRKAB2	ENSGALG00000001678	Transcript	ENSGALT00000002567.5	protein_coding	-	-	-	-	-	-	-	-	-	-	27211	-1	-	EntrezGene	-	-	-	-	P1	-	-	-	-
.	8:4703581-4703581	TA	upstream_gene_variant	MODIFIER	-	ENSGALG00000003022	Transcript	ENSGALT00000002644.5	protein_coding	-	-	-	-	-	-	-	-	-	-	20749	-1	-	-	-	-	-	-	P5	-	-	-	-
.	8:4703581-4703581	TA	downstream_gene_variant	MODIFIER	REG4	ENSGALG00000002931	Transcript	ENSGALT00000004627.6	protein_coding	-	-	-	-	-	-	-	-	-	-	75279	1	-	EntrezGene	-	-	-	-	P1	-	-	-	-
.	8:4703581-4703581	TA	downstream_gene_variant	MODIFIER	HMGCS2	ENSGALG00000002960	Transcript	ENSGALT00000004681.7	protein_coding	-	-	-	-	-	-	-	-	-	-	70936	1	-	HGNC	HGNC:5008	-	-	-	-	-	-	-	-
.	8:4703581-4703581	TA	upstream_gene_variant	MODIFIER	-	ENSGALG00000002988	Transcript	ENSGALT00000004729.6	pseudogene	-	-	-	-	-	-	-	-	-	-	66892	-1	-	-	-	-	-	-	-	-	-	-	-
.	8:4703581-4703581	TA	upstream_gene_variant	MODIFIER	-	ENSGALG00000003022	Transcript	ENSGALT00000004777.5	protein_coding	-	-	-	-	-	-	-	-	-	-	20749	-1	-	-	-	-	-	-	A2	-	-	-	-
.	8:4703581-4703581	TA	upstream_gene_variant	MODIFIER	PLPP6	ENSGALG00000003029	Transcript	ENSGALT00000004793.6	protein_coding	-	-	-	-	-	-	-	-	-	-	17327	-1	-	HGNC	HGNC:23682	-	-	-	P1	-	-	-	-
.	8:4703581-4703581	TA	downstream_gene_variant	MODIFIER	FAM78B	ENSGALG00000003035	Transcript	ENSGALT00000004803.4	protein_coding	-	-	-	-	-	-	-	-	-	-	12949	1	-	HGNC	HGNC:13495	-	-	-	P1	-	-	-	-
.	8:4703581-4703581	TA	upstream_gene_variant	MODIFIER	PRDX6	ENSGALG00000003053	Transcript	ENSGALT00000004826.6	protein_coding	-	-	-	-	-	-	-	-	-	-	1047	-1	-	EntrezGene	-	-	-	-	P1	-	-	-	-
.	8:4703581-4703581	TA	downstream_gene_variant	MODIFIER	NOTCH2	ENSGALG00000002922	Transcript	ENSGALT00000039988.3	protein_coding	-	-	-	-	-	-	-	-	-	-	78272	1	-	EntrezGene	-	-	-	-	P5	-	-	-	-
.	8:4703581-4703581	TA	upstream_gene_variant	MODIFIER	PRKAB2	ENSGALG00000001678	Transcript	ENSGALT00000052667.2	protein_coding	-	-	-	-	-	-	-	-	-	-	29330	-1	-	EntrezGene	-	-	-	-	P1	-	-	-	-
.	8:4703581-4703581	TA	intron_variant	MODIFIER	TADA1	ENSGALG00000032173	Transcript	ENSGALT00000053713.2	protein_coding	-	2/6	-	-	-	-	-	-	-	-	-	1	-	EntrezGene	-	-	-	-	-	-	-	-	-
.	8:4703581-4703581	TA	downstream_gene_variant	MODIFIER	-	ENSGALG00000036783	Transcript	ENSGALT00000068643.2	protein_coding	-	-	-	-	-	-	-	-	-	-	45047	1	-	-	-	-	-	-	P1	-	-	-	-
.	8:4703581-4703581	TA	upstream_gene_variant	MODIFIER	-	ENSGALG00000001723	Transcript	ENSGALT00000076175.2	protein_coding	-	-	-	-	-	-	-	-	-	-	24350	-1	-	-	-	-	-	-	P1	-	-	-	-
.	8:4703581-4703581	TA	intron_variant	MODIFIER	TADA1	ENSGALG00000032173	Transcript	ENSGALT00000087659.2	protein_coding	-	2/8	-	-	-	-	-	-	-	-	-	1	-	EntrezGene	-	-	-	-	P1	-	-	-	-
.	8:4703581-4703581	TA	downstream_gene_variant	MODIFIER	-	ENSGALG00000052208	Transcript	ENSGALT00000090851.1	protein_coding	-	-	-	-	-	-	-	-	-	-	59258	1	-	-	-	-	-	-	P1	-	-	-	-
.	8:4703581-4703581	TA	downstream_gene_variant	MODIFIER	-	ENSGALG00000052302	Transcript	ENSGALT00000094938.1	protein_coding	-	-	-	-	-	-	-	-	-	-	35358	1	-	-	-	-	-	-	P5	-	-	-	-
.	8:4703581-4703581	TA	upstream_gene_variant	MODIFIER	-	ENSGALG00000047014	Transcript	ENSGALT00000095226.1	lncRNA	-	-	-	-	-	-	-	-	-	-	23708	1	-	-	-	-	-	-	-	-	-	-	-
.	8:4703581-4703581	TA	downstream_gene_variant	MODIFIER	HMGCS2	ENSGALG00000002960	Transcript	ENSGALT00000096119.1	protein_coding	-	-	-	-	-	-	-	-	-	-	70936	1	-	HGNC	HGNC:5008	-	-	-	A2	-	-	-	-
.	8:4703581-4703581	TA	downstream_gene_variant	MODIFIER	-	ENSGALG00000050838	Transcript	ENSGALT00000096288.1	lncRNA	-	-	-	-	-	-	-	-	-	-	4288	1	-	-	-	-	-	-	-	-	-	-	-
.	8:4703581-4703581	TA	upstream_gene_variant	MODIFIER	-	ENSGALG00000051113	Transcript	ENSGALT00000097778.1	lncRNA	-	-	-	-	-	-	-	-	-	-	58670	1	-	-	-	-	-	-	-	-	-	-	-
.	8:4703581-4703581	TA	downstream_gene_variant	MODIFIER	-	ENSGALG00000050838	Transcript	ENSGALT00000099000.1	lncRNA	-	-	-	-	-	-	-	-	-	-	4439	1	-	-	-	-	-	-	-	-	-	-	-
.	8:4703581-4703581	TA	downstream_gene_variant	MODIFIER	HMGCS2	ENSGALG00000002960	Transcript	ENSGALT00000099629.1	protein_coding	-	-	-	-	-	-	-	-	-	-	70936	1	-	HGNC	HGNC:5008	-	-	-	P5	-	-	-	-
.	8:4703581-4703581	TA	downstream_gene_variant	MODIFIER	NOTCH2	ENSGALG00000002922	Transcript	ENSGALT00000102585.1	protein_coding	-	-	-	-	-	-	-	-	-	-	79741	1	-	EntrezGene	-	-	-	-	A2	-	-	-	-
.	8:4703581-4703581	TA	downstream_gene_variant	MODIFIER	-	ENSGALG00000052302	Transcript	ENSGALT00000104674.1	protein_coding	-	-	-	-	-	-	-	-	-	-	32233	1	-	-	-	-	-	-	A2	-	-	-	-
.	8:4703581-4703581	TA	upstream_gene_variant	MODIFIER	-	ENSGALG00000001723	Transcript	ENSGALT00000105193.1	protein_coding	-	-	-	-	-	-	-	-	-	-	24350	-1	-	-	-	-	-	-	-	-	-	-	-
.	8:4773352-4773353	-	downstream_gene_variant	MODIFIER	SUCO	ENSGALG00000003081	Transcript	ENSGALT00000000626.6	protein_coding	-	-	-	-	-	-	-	-	-	-	87540	-1	-	HGNC	HGNC:1240	-	-	-	A2	-	-	-	-
.	8:4773352-4773353	-	upstream_gene_variant	MODIFIER	PRKAB2	ENSGALG00000001678	Transcript	ENSGALT00000002567.5	protein_coding	-	-	-	-	-	-	-	-	-	-	96983	-1	-	EntrezGene	-	-	-	-	P1	-	-	-	-
.	8:4773352-4773353	-	upstream_gene_variant	MODIFIER	-	ENSGALG00000003022	Transcript	ENSGALT00000002644.5	protein_coding	-	-	-	-	-	-	-	-	-	-	90521	-1	-	-	-	-	-	-	P5	-	-	-	-
.	8:4773352-4773353	-	upstream_gene_variant	MODIFIER	-	ENSGALG00000003022	Transcript	ENSGALT00000004777.5	protein_coding	-	-	-	-	-	-	-	-	-	-	90521	-1	-	-	-	-	-	-	A2	-	-	-	-
.	8:4773352-4773353	-	upstream_gene_variant	MODIFIER	PLPP6	ENSGALG00000003029	Transcript	ENSGALT00000004793.6	protein_coding	-	-	-	-	-	-	-	-	-	-	87099	-1	-	HGNC	HGNC:23682	-	-	-	P1	-	-	-	-
.	8:4773352-4773353	-	downstream_gene_variant	MODIFIER	FAM78B	ENSGALG00000003035	Transcript	ENSGALT00000004803.4	protein_coding	-	-	-	-	-	-	-	-	-	-	82721	1	-	HGNC	HGNC:13495	-	-	-	P1	-	-	-	-
.	8:4773352-4773353	-	upstream_gene_variant	MODIFIER	PRDX6	ENSGALG00000003053	Transcript	ENSGALT00000004826.6	protein_coding	-	-	-	-	-	-	-	-	-	-	70819	-1	-	EntrezGene	-	-	-	-	P1	-	-	-	-
.	8:4773352-4773353	-	downstream_gene_variant	MODIFIER	FASLG	ENSGALG00000003076	Transcript	ENSGALT00000004863.5	protein_coding	-	-	-	-	-	-	-	-	-	-	73524	-1	-	EntrezGene	-	-	-	-	P1	-	-	-	-
.	8:4773352-4773353	-	upstream_gene_variant	MODIFIER	PRKAB2	ENSGALG00000001678	Transcript	ENSGALT00000052667.2	protein_coding	-	-	-	-	-	-	-	-	-	-	99102	-1	-	EntrezGene	-	-	-	-	P1	-	-	-	-
.	8:4773352-4773353	-	downstream_gene_variant	MODIFIER	TADA1	ENSGALG00000032173	Transcript	ENSGALT00000053713.2	protein_coding	-	-	-	-	-	-	-	-	-	-	57355	1	-	EntrezGene	-	-	-	-	-	-	-	-	-
.	8:4773352-4773353	-	downstream_gene_variant	MODIFIER	SUCO	ENSGALG00000003081	Transcript	ENSGALT00000057992.2	protein_coding	-	-	-	-	-	-	-	-	-	-	87222	-1	-	HGNC	HGNC:1240	-	-	-	A2	-	-	-	-
.	8:4773352-4773353	-	upstream_gene_variant	MODIFIER	-	ENSGALG00000001723	Transcript	ENSGALT00000076175.2	protein_coding	-	-	-	-	-	-	-	-	-	-	94122	-1	-	-	-	-	-	-	P1	-	-	-	-
.	8:4773352-4773353	-	downstream_gene_variant	MODIFIER	TADA1	ENSGALG00000032173	Transcript	ENSGALT00000087659.2	protein_coding	-	-	-	-	-	-	-	-	-	-	53577	1	-	EntrezGene	-	-	-	-	P1	-	-	-	-
.	8:4773352-4773353	-	downstream_gene_variant	MODIFIER	-	ENSGALG00000047014	Transcript	ENSGALT00000095226.1	lncRNA	-	-	-	-	-	-	-	-	-	-	30662	1	-	-	-	-	-	-	-	-	-	-	-
.	8:4773352-4773353	-	downstream_gene_variant	MODIFIER	-	ENSGALG00000050838	Transcript	ENSGALT00000096288.1	lncRNA	-	-	-	-	-	-	-	-	-	-	74060	1	-	-	-	-	-	-	-	-	-	-	-
.	8:4773352-4773353	-	downstream_gene_variant	MODIFIER	-	ENSGALG00000051113	Transcript	ENSGALT00000097778.1	lncRNA	-	-	-	-	-	-	-	-	-	-	5484	1	-	-	-	-	-	-	-	-	-	-	-
.	8:4773352-4773353	-	downstream_gene_variant	MODIFIER	SUCO	ENSGALG00000003081	Transcript	ENSGALT00000098043.1	protein_coding	-	-	-	-	-	-	-	-	-	-	90594	-1	-	HGNC	HGNC:1240	-	-	-	A2	-	-	-	-
.	8:4773352-4773353	-	downstream_gene_variant	MODIFIER	-	ENSGALG00000050838	Transcript	ENSGALT00000099000.1	lncRNA	-	-	-	-	-	-	-	-	-	-	74211	1	-	-	-	-	-	-	-	-	-	-	-
.	8:4773352-4773353	-	downstream_gene_variant	MODIFIER	SUCO	ENSGALG00000003081	Transcript	ENSGALT00000103565.1	protein_coding	-	-	-	-	-	-	-	-	-	-	87222	-1	-	HGNC	HGNC:1240	-	-	-	P5	-	-	-	-
.	8:4773352-4773353	-	upstream_gene_variant	MODIFIER	-	ENSGALG00000001723	Transcript	ENSGALT00000105193.1	protein_coding	-	-	-	-	-	-	-	-	-	-	94122	-1	-	-	-	-	-	-	-	-	-	-	-
.	8:4820343-4820344	-	downstream_gene_variant	MODIFIER	SUCO	ENSGALG00000003081	Transcript	ENSGALT00000000626.6	protein_coding	-	-	-	-	-	-	-	-	-	-	40549	-1	-	HGNC	HGNC:1240	-	-	-	A2	-	-	-	-
.	8:4820343-4820344	-	downstream_gene_variant	MODIFIER	FASLG	ENSGALG00000003076	Transcript	ENSGALT00000004863.5	protein_coding	-	-	-	-	-	-	-	-	-	-	26533	-1	-	EntrezGene	-	-	-	-	P1	-	-	-	-
.	8:4820343-4820344	-	upstream_gene_variant	MODIFIER	PIGC	ENSGALG00000027608	Transcript	ENSGALT00000044167.3	protein_coding	-	-	-	-	-	-	-	-	-	-	85644	1	-	HGNC	HGNC:8960	-	-	-	P1	-	-	-	-
.	8:4820343-4820344	-	downstream_gene_variant	MODIFIER	SUCO	ENSGALG00000003081	Transcript	ENSGALT00000057992.2	protein_coding	-	-	-	-	-	-	-	-	-	-	40231	-1	-	HGNC	HGNC:1240	-	-	-	A2	-	-	-	-
.	8:4820343-4820344	-	downstream_gene_variant	MODIFIER	-	ENSGALG00000047014	Transcript	ENSGALT00000095226.1	lncRNA	-	-	-	-	-	-	-	-	-	-	77653	1	-	-	-	-	-	-	-	-	-	-	-
.	8:4820343-4820344	-	downstream_gene_variant	MODIFIER	-	ENSGALG00000051113	Transcript	ENSGALT00000097778.1	lncRNA	-	-	-	-	-	-	-	-	-	-	52475	1	-	-	-	-	-	-	-	-	-	-	-
.	8:4820343-4820344	-	downstream_gene_variant	MODIFIER	SUCO	ENSGALG00000003081	Transcript	ENSGALT00000098043.1	protein_coding	-	-	-	-	-	-	-	-	-	-	43603	-1	-	HGNC	HGNC:1240	-	-	-	A2	-	-	-	-
.	8:4820343-4820344	-	downstream_gene_variant	MODIFIER	DNM3	ENSGALG00000033244	Transcript	ENSGALT00000103406.1	protein_coding	-	-	-	-	-	-	-	-	-	-	94689	-1	-	HGNC	HGNC:29125	-	-	-	P5	-	-	-	-
.	8:4820343-4820344	-	downstream_gene_variant	MODIFIER	SUCO	ENSGALG00000003081	Transcript	ENSGALT00000103565.1	protein_coding	-	-	-	-	-	-	-	-	-	-	40231	-1	-	HGNC	HGNC:1240	-	-	-	P5	-	-	-	-
.	8:4829634-4829634	T	downstream_gene_variant	MODIFIER	SUCO	ENSGALG00000003081	Transcript	ENSGALT00000000626.6	protein_coding	-	-	-	-	-	-	-	-	-	-	31258	-1	-	HGNC	HGNC:1240	-	-	-	A2	-	-	-	-
.	8:4829634-4829634	T	downstream_gene_variant	MODIFIER	FASLG	ENSGALG00000003076	Transcript	ENSGALT00000004863.5	protein_coding	-	-	-	-	-	-	-	-	-	-	17242	-1	-	EntrezGene	-	-	-	-	P1	-	-	-	-
.	8:4829634-4829634	T	upstream_gene_variant	MODIFIER	PIGC	ENSGALG00000027608	Transcript	ENSGALT00000044167.3	protein_coding	-	-	-	-	-	-	-	-	-	-	76353	1	-	HGNC	HGNC:8960	-	-	-	P1	-	-	-	-
.	8:4829634-4829634	T	downstream_gene_variant	MODIFIER	SUCO	ENSGALG00000003081	Transcript	ENSGALT00000057992.2	protein_coding	-	-	-	-	-	-	-	-	-	-	30940	-1	-	HGNC	HGNC:1240	-	-	-	A2	-	-	-	-
.	8:4829634-4829634	T	downstream_gene_variant	MODIFIER	DNM3	ENSGALG00000033244	Transcript	ENSGALT00000079833.2	protein_coding	-	-	-	-	-	-	-	-	-	-	98924	-1	-	HGNC	HGNC:29125	-	-	-	A2	-	-	-	-
.	8:4829634-4829634	T	downstream_gene_variant	MODIFIER	-	ENSGALG00000047014	Transcript	ENSGALT00000095226.1	lncRNA	-	-	-	-	-	-	-	-	-	-	86943	1	-	-	-	-	-	-	-	-	-	-	-
.	8:4829634-4829634	T	downstream_gene_variant	MODIFIER	-	ENSGALG00000051113	Transcript	ENSGALT00000097778.1	lncRNA	-	-	-	-	-	-	-	-	-	-	61765	1	-	-	-	-	-	-	-	-	-	-	-
.	8:4829634-4829634	T	downstream_gene_variant	MODIFIER	SUCO	ENSGALG00000003081	Transcript	ENSGALT00000098043.1	protein_coding	-	-	-	-	-	-	-	-	-	-	34312	-1	-	HGNC	HGNC:1240	-	-	-	A2	-	-	-	-
.	8:4829634-4829634	T	downstream_gene_variant	MODIFIER	DNM3	ENSGALG00000033244	Transcript	ENSGALT00000103406.1	protein_coding	-	-	-	-	-	-	-	-	-	-	85398	-1	-	HGNC	HGNC:29125	-	-	-	P5	-	-	-	-
.	8:4829634-4829634	T	downstream_gene_variant	MODIFIER	SUCO	ENSGALG00000003081	Transcript	ENSGALT00000103565.1	protein_coding	-	-	-	-	-	-	-	-	-	-	30940	-1	-	HGNC	HGNC:1240	-	-	-	P5	-	-	-	-
.	9:2317647-2317652	-	downstream_gene_variant	MODIFIER	PLEKHB2	ENSGALG00000002169	Transcript	ENSGALT00000003399.4	protein_coding	-	-	-	-	-	-	-	-	-	rs741756738	82169	-1	-	EntrezGene	-	-	-	-	P1	-	-	-	-
.	9:2317647-2317652	-	downstream_gene_variant	MODIFIER	-	ENSGALG00000046796	Transcript	ENSGALT00000091229.1	lncRNA	-	-	-	-	-	-	-	-	-	rs741756738	80833	1	-	-	-	-	-	-	-	-	-	-	-
.	9:2317647-2317652	-	downstream_gene_variant	MODIFIER	-	ENSGALG00000046796	Transcript	ENSGALT00000091715.1	lncRNA	-	-	-	-	-	-	-	-	-	rs741756738	80833	1	-	-	-	-	-	-	-	-	-	-	-
.	9:2317647-2317652	-	downstream_gene_variant	MODIFIER	PLEKHB2	ENSGALG00000002169	Transcript	ENSGALT00000092298.1	protein_coding	-	-	-	-	-	-	-	-	-	rs741756738	84154	-1	-	EntrezGene	-	-	-	-	-	-	-	-	-
.	9:2317647-2317652	-	downstream_gene_variant	MODIFIER	-	ENSGALG00000050396	Transcript	ENSGALT00000092690.1	lncRNA	-	-	-	-	-	-	-	-	-	rs741756738	5395	1	-	-	-	-	-	-	-	-	-	-	-
.	9:2317647-2317652	-	downstream_gene_variant	MODIFIER	PLEKHB2	ENSGALG00000002169	Transcript	ENSGALT00000099136.1	protein_coding	-	-	-	-	-	-	-	-	-	rs741756738	85378	-1	-	EntrezGene	-	-	-	-	P1	-	-	-	-
.	9:2317647-2317652	-	downstream_gene_variant	MODIFIER	PLEKHB2	ENSGALG00000002169	Transcript	ENSGALT00000104478.1	protein_coding	-	-	-	-	-	-	-	-	-	rs741756738	84162	-1	-	EntrezGene	-	-	-	-	P1	-	-	-	-

## Sheet: total aldehydes-protein_coding
Table S1D. List of annotated protein coding candidate genes for total aldehydes
SYMBOL	Gene	Feature_type	Feature	BIOTYPE
LARS1	ENSGALG00000007494	Transcript	ENSGALT00000012114.6	protein_coding
-	ENSGALG00000007516	Transcript	ENSGALT00000012154.6	protein_coding
GRXCR2	ENSGALG00000045847	Transcript	ENSGALT00000085373.2	protein_coding
SH3RF2	ENSGALG00000043904	Transcript	ENSGALT00000090177.2	protein_coding
LRRTM4	ENSGALG00000000476	Transcript	ENSGALT00000000646.5	protein_coding
POLRMT	ENSGALG00000001377	Transcript	ENSGALT00000002098.6	protein_coding
PTBP1	ENSGALG00000001962	Transcript	ENSGALT00000003039.7	protein_coding
MED16	ENSGALG00000001978	Transcript	ENSGALT00000003081.6	protein_coding
R3HDM4	ENSGALG00000001998	Transcript	ENSGALT00000003109.6	protein_coding
TMEM259	ENSGALG00000002029	Transcript	ENSGALT00000003154.6	protein_coding
GRIN3B	ENSGALG00000026241	Transcript	ENSGALT00000044002.3	protein_coding
ARID3A	ENSGALG00000026231	Transcript	ENSGALT00000044479.3	protein_coding
CFD	ENSGALG00000040832	Transcript	ENSGALT00000047341.2	protein_coding
-	ENSGALG00000035762	Transcript	ENSGALT00000050800.2	protein_coding
RNF126	ENSGALG00000042948	Transcript	ENSGALT00000062295.3	protein_coding
WDR18	ENSGALG00000021637	Transcript	ENSGALT00000062408.2	protein_coding
FGF22	ENSGALG00000041822	Transcript	ENSGALT00000068911.2	protein_coding
PLPPR3	ENSGALG00000038529	Transcript	ENSGALT00000070015.2	protein_coding
FSTL3	ENSGALG00000042356	Transcript	ENSGALT00000075655.2	protein_coding
PALM	ENSGALG00000026055	Transcript	ENSGALT00000077739.2	protein_coding
-	ENSGALG00000044985	Transcript	ENSGALT00000084105.2	protein_coding
-	ENSGALG00000047265	Transcript	ENSGALT00000100895.1	protein_coding
HNRNPLL	ENSGALG00000008504	Transcript	ENSGALT00000013852.6	protein_coding
ARHGEF33	ENSGALG00000013221	Transcript	ENSGALT00000021597.6	protein_coding
GEMIN6	ENSGALG00000013821	Transcript	ENSGALT00000022429.5	protein_coding
GALM	ENSGALG00000013828	Transcript	ENSGALT00000022442.6	protein_coding
SRSF7	ENSGALG00000033120	Transcript	ENSGALT00000061297.2	protein_coding
ATL2	ENSGALG00000037289	Transcript	ENSGALT00000065464.2	protein_coding
SOS1	ENSGALG00000039450	Transcript	ENSGALT00000071646.2	protein_coding
MORN2	ENSGALG00000040307	Transcript	ENSGALT00000072048.2	protein_coding
-	ENSGALG00000041558	Transcript	ENSGALT00000073625.3	protein_coding
-	ENSGALG00000038528	Transcript	ENSGALT00000077309.2	protein_coding
-	ENSGALG00000053399	Transcript	ENSGALT00000103152.1	protein_coding
-	ENSGALG00000048345	Transcript	ENSGALT00000103906.1	protein_coding
THUMPD2	ENSGALG00000009119	Transcript	ENSGALT00000014845.6	protein_coding
GPCPD1	ENSGALG00000009130	Transcript	ENSGALT00000014863.6	protein_coding
MAP4K3	ENSGALG00000039720	Transcript	ENSGALT00000050515.2	protein_coding
SHLD1	ENSGALG00000049137	Transcript	ENSGALT00000091246.1	protein_coding
TRMT6	ENSGALG00000009169	Transcript	ENSGALT00000014935.5	protein_coding
MCM8	ENSGALG00000009195	Transcript	ENSGALT00000014975.6	protein_coding
CRLS1	ENSGALG00000009214	Transcript	ENSGALT00000014998.6	protein_coding
C3H1orf95	ENSGALG00000009219	Transcript	ENSGALT00000015006.6	protein_coding
PARP1	ENSGALG00000009228	Transcript	ENSGALT00000038829.4	protein_coding
CHGB	ENSGALG00000046616	Transcript	ENSGALT00000084958.2	protein_coding
LIN9	ENSGALG00000009233	Transcript	ENSGALT00000015028.6	protein_coding
CENPO	ENSGALG00000016609	Transcript	ENSGALT00000026808.3	protein_coding
PTRHD1	ENSGALG00000016610	Transcript	ENSGALT00000026809.6	protein_coding
NCOA1	ENSGALG00000016617	Transcript	ENSGALT00000048236.2	protein_coding
ZNF395	ENSGALG00000034140	Transcript	ENSGALT00000056717.3	protein_coding
PNOC	ENSGALG00000016620	Transcript	ENSGALT00000026828.5	protein_coding
ELP3	ENSGALG00000016624	Transcript	ENSGALT00000026832.6	protein_coding
-	ENSGALG00000026301	Transcript	ENSGALT00000044388.2	protein_coding
FBXO16	ENSGALG00000053560	Transcript	ENSGALT00000100179.1	protein_coding
SUCO	ENSGALG00000003081	Transcript	ENSGALT00000000626.6	protein_coding
PRKAB2	ENSGALG00000001678	Transcript	ENSGALT00000002567.5	protein_coding
-	ENSGALG00000003022	Transcript	ENSGALT00000002644.5	protein_coding
PLPP6	ENSGALG00000003029	Transcript	ENSGALT00000004793.6	protein_coding
FAM78B	ENSGALG00000003035	Transcript	ENSGALT00000004803.4	protein_coding
PRDX6	ENSGALG00000003053	Transcript	ENSGALT00000004826.6	protein_coding
FASLG	ENSGALG00000003076	Transcript	ENSGALT00000004863.5	protein_coding
TADA1	ENSGALG00000032173	Transcript	ENSGALT00000053713.2	protein_coding
-	ENSGALG00000001723	Transcript	ENSGALT00000076175.2	protein_coding
TOR3A	ENSGALG00000004216	Transcript	ENSGALT00000006703.6	protein_coding
FAM20B	ENSGALG00000004227	Transcript	ENSGALT00000006730.3	protein_coding
RALGPS2	ENSGALG00000004273	Transcript	ENSGALT00000006794.5	protein_coding
ANGPTL1	ENSGALG00000004290	Transcript	ENSGALT00000006824.6	protein_coding
ABL2	ENSGALG00000030357	Transcript	ENSGALT00000062566.2	protein_coding
POU4F3	ENSGALG00000043334	Transcript	ENSGALT00000055322.3	protein_coding
RCC1L	ENSGALG00000001174	Transcript	ENSGALT00000001779.5	protein_coding
-	ENSGALG00000021665	Transcript	ENSGALT00000001925.6	protein_coding
GTF2IRD1	ENSGALG00000001263	Transcript	ENSGALT00000001926.7	protein_coding
NCF1C	ENSGALG00000001189	Transcript	ENSGALT00000035150.4	protein_coding
CLIP2	ENSGALG00000030450	Transcript	ENSGALT00000058529.2	protein_coding
GATSL2	ENSGALG00000036742	Transcript	ENSGALT00000074456.2	protein_coding
-	ENSGALG00000048401	Transcript	ENSGALT00000107357.1	protein_coding
SPNS2	ENSGALG00000001387	Transcript	ENSGALT00000002111.6	protein_coding
SPNS3	ENSGALG00000001410	Transcript	ENSGALT00000002146.5	protein_coding
ANKFY1	ENSGALG00000001467	Transcript	ENSGALT00000002223.7	protein_coding
ZZEF1	ENSGALG00000001546	Transcript	ENSGALT00000002350.6	protein_coding
UBE2G1	ENSGALG00000001441	Transcript	ENSGALT00000040447.4	protein_coding
CYB5D2	ENSGALG00000001479	Transcript	ENSGALT00000088839.2	protein_coding
-	ENSGALG00000050216	Transcript	ENSGALT00000096885.1	protein_coding
ATP2A3	ENSGALG00000001564	Transcript	ENSGALT00000002375.6	protein_coding
P2RX1	ENSGALG00000001573	Transcript	ENSGALT00000035122.3	protein_coding
CAMKK1	ENSGALG00000001617	Transcript	ENSGALT00000002468.7	protein_coding
C1QBP	ENSGALG00000001654	Transcript	ENSGALT00000002525.6	protein_coding
RPAIN	ENSGALG00000001666	Transcript	ENSGALT00000002552.6	protein_coding
IFT22	ENSGALG00000021653	Transcript	ENSGALT00000035106.5	protein_coding
DERL2	ENSGALG00000041844	Transcript	ENSGALT00000065684.2	protein_coding
NUP88	ENSGALG00000032280	Transcript	ENSGALT00000082979.2	protein_coding
-	ENSGALG00000052647	Transcript	ENSGALT00000083545.2	protein_coding
RABEP1	ENSGALG00000001737	Transcript	ENSGALT00000086426.2	protein_coding
COL26A1	ENSGALG00000043223	Transcript	ENSGALT00000071614.2	protein_coding
ADCY8	ENSGALG00000030251	Transcript	ENSGALT00000058384.2	protein_coding
ASAP1	ENSGALG00000037618	Transcript	ENSGALT00000095500.1	protein_coding
-	ENSGALG00000053218	Transcript	ENSGALT00000106648.1	protein_coding
RBM7	ENSGALG00000007017	Transcript	ENSGALT00000011352.5	protein_coding
ZBTB32	ENSGALG00000038540	Transcript	ENSGALT00000048122.3	protein_coding
CADM1	ENSGALG00000014582	Transcript	ENSGALT00000057839.2	protein_coding
REXO2	ENSGALG00000035980	Transcript	ENSGALT00000085081.2	protein_coding
GINS1	ENSGALG00000008538	Transcript	ENSGALT00000010139.4	protein_coding
SLC8A1	ENSGALG00000008544	Transcript	ENSGALT00000013920.6	protein_coding
EIF4A3	ENSGALG00000008530	Transcript	ENSGALT00000038969.4	protein_coding
-	ENSGALG00000023506	Transcript	ENSGALT00000038984.4	protein_coding
EFR3B	ENSGALG00000016605	Transcript	ENSGALT00000026798.6	protein_coding
ADCY3	ENSGALG00000016608	Transcript	ENSGALT00000026804.6	protein_coding
DNAJC27	ENSGALG00000028967	Transcript	ENSGALT00000045362.3	protein_coding
REG4	ENSGALG00000002931	Transcript	ENSGALT00000004627.6	protein_coding
HMGCS2	ENSGALG00000002960	Transcript	ENSGALT00000004681.7	protein_coding
NOTCH2	ENSGALG00000002922	Transcript	ENSGALT00000039988.3	protein_coding
-	ENSGALG00000036783	Transcript	ENSGALT00000068643.2	protein_coding
SEC22B	ENSGALG00000039704	Transcript	ENSGALT00000079169.2	protein_coding
-	ENSGALG00000052208	Transcript	ENSGALT00000090851.1	protein_coding
-	ENSGALG00000052302	Transcript	ENSGALT00000094938.1	protein_coding
PIGC	ENSGALG00000027608	Transcript	ENSGALT00000044167.3	protein_coding
DNM3	ENSGALG00000033244	Transcript	ENSGALT00000103406.1	protein_coding
PLEKHB2	ENSGALG00000002169	Transcript	ENSGALT00000003399.4	protein_coding

## Sheet: snp.hexanal
Table S1E. Annotated genes nearest to or harboring suggestive SNPs for hexanal
#Uploaded_variation	Location	Allele	Consequence	IMPACT	SYMBOL	Gene	Feature_type	Feature	BIOTYPE	EXON	INTRON	HGVSc	HGVSp	cDNA_position	CDS_position	Protein_position	Amino_acids	Codons	Existing_variation	DISTANCE	STRAND	FLAGS	SYMBOL_SOURCE	HGNC_ID	MANE_SELECT	MANE_PLUS_CLINICAL	TSL	APPRIS	SIFT	CLIN_SIG	SOMATIC	PHENO
.	1:125687594-125687594	G	intron_variant	MODIFIER	ARHGAP6	ENSGALG00000016602	Transcript	ENSGALT00000036617.4	protein_coding	-	3/9	-	-	-	-	-	-	-	-	-	1	-	HGNC	HGNC:676	-	-	-	A2	-	-	-	-
.	1:125687594-125687594	G	upstream_gene_variant	MODIFIER	-	ENSGALG00000052463	Transcript	ENSGALT00000092694.1	lncRNA	-	-	-	-	-	-	-	-	-	-	54131	1	-	-	-	-	-	-	-	-	-	-	-
.	1:125687594-125687594	G	intron_variant	MODIFIER	ARHGAP6	ENSGALG00000016602	Transcript	ENSGALT00000092717.1	protein_coding	-	2/11	-	-	-	-	-	-	-	-	-	1	-	HGNC	HGNC:676	-	-	-	P5	-	-	-	-
.	1:125687594-125687594	G	upstream_gene_variant	MODIFIER	-	ENSGALG00000049697	Transcript	ENSGALT00000097756.1	lncRNA	-	-	-	-	-	-	-	-	-	-	66042	1	-	-	-	-	-	-	-	-	-	-	-
.	1:125687594-125687594	G	upstream_gene_variant	MODIFIER	ARHGAP6	ENSGALG00000016602	Transcript	ENSGALT00000102910.1	protein_coding	-	-	-	-	-	-	-	-	-	-	3342	1	-	HGNC	HGNC:676	-	-	-	P5	-	-	-	-
.	1:125758789-125758789	T	downstream_gene_variant	MODIFIER	ARHGAP6	ENSGALG00000016602	Transcript	ENSGALT00000036617.4	protein_coding	-	-	-	-	-	-	-	-	-	rs14883892	43647	1	-	HGNC	HGNC:676	-	-	-	A2	-	-	-	-
.	1:125758789-125758789	T	downstream_gene_variant	MODIFIER	-	ENSGALG00000052463	Transcript	ENSGALT00000092694.1	lncRNA	-	-	-	-	-	-	-	-	-	rs14883892	6406	1	-	-	-	-	-	-	-	-	-	-	-
.	1:125758789-125758789	T	downstream_gene_variant	MODIFIER	ARHGAP6	ENSGALG00000016602	Transcript	ENSGALT00000092717.1	protein_coding	-	-	-	-	-	-	-	-	-	rs14883892	34472	1	-	HGNC	HGNC:676	-	-	-	P5	-	-	-	-
.	1:125758789-125758789	T	intron_variant,non_coding_transcript_variant	MODIFIER	-	ENSGALG00000049697	Transcript	ENSGALT00000097756.1	lncRNA	-	2/2	-	-	-	-	-	-	-	rs14883892	-	1	-	-	-	-	-	-	-	-	-	-	-
.	1:125758789-125758789	T	downstream_gene_variant	MODIFIER	ARHGAP6	ENSGALG00000016602	Transcript	ENSGALT00000102910.1	protein_coding	-	-	-	-	-	-	-	-	-	rs14883892	34472	1	-	HGNC	HGNC:676	-	-	-	P5	-	-	-	-
.	1:125758793-125758793	C	downstream_gene_variant	MODIFIER	ARHGAP6	ENSGALG00000016602	Transcript	ENSGALT00000036617.4	protein_coding	-	-	-	-	-	-	-	-	-	rs14883891	43651	1	-	HGNC	HGNC:676	-	-	-	A2	-	-	-	-
.	1:125758793-125758793	C	downstream_gene_variant	MODIFIER	-	ENSGALG00000052463	Transcript	ENSGALT00000092694.1	lncRNA	-	-	-	-	-	-	-	-	-	rs14883891	6410	1	-	-	-	-	-	-	-	-	-	-	-
.	1:125758793-125758793	C	downstream_gene_variant	MODIFIER	ARHGAP6	ENSGALG00000016602	Transcript	ENSGALT00000092717.1	protein_coding	-	-	-	-	-	-	-	-	-	rs14883891	34476	1	-	HGNC	HGNC:676	-	-	-	P5	-	-	-	-
.	1:125758793-125758793	C	intron_variant,non_coding_transcript_variant	MODIFIER	-	ENSGALG00000049697	Transcript	ENSGALT00000097756.1	lncRNA	-	2/2	-	-	-	-	-	-	-	rs14883891	-	1	-	-	-	-	-	-	-	-	-	-	-
.	1:125758793-125758793	C	downstream_gene_variant	MODIFIER	ARHGAP6	ENSGALG00000016602	Transcript	ENSGALT00000102910.1	protein_coding	-	-	-	-	-	-	-	-	-	rs14883891	34476	1	-	HGNC	HGNC:676	-	-	-	P5	-	-	-	-
.	1:125758801-125758801	G	downstream_gene_variant	MODIFIER	ARHGAP6	ENSGALG00000016602	Transcript	ENSGALT00000036617.4	protein_coding	-	-	-	-	-	-	-	-	-	rs14883890	43659	1	-	HGNC	HGNC:676	-	-	-	A2	-	-	-	-
.	1:125758801-125758801	G	downstream_gene_variant	MODIFIER	-	ENSGALG00000052463	Transcript	ENSGALT00000092694.1	lncRNA	-	-	-	-	-	-	-	-	-	rs14883890	6418	1	-	-	-	-	-	-	-	-	-	-	-
.	1:125758801-125758801	G	downstream_gene_variant	MODIFIER	ARHGAP6	ENSGALG00000016602	Transcript	ENSGALT00000092717.1	protein_coding	-	-	-	-	-	-	-	-	-	rs14883890	34484	1	-	HGNC	HGNC:676	-	-	-	P5	-	-	-	-
.	1:125758801-125758801	G	intron_variant,non_coding_transcript_variant	MODIFIER	-	ENSGALG00000049697	Transcript	ENSGALT00000097756.1	lncRNA	-	2/2	-	-	-	-	-	-	-	rs14883890	-	1	-	-	-	-	-	-	-	-	-	-	-
.	1:125758801-125758801	G	downstream_gene_variant	MODIFIER	ARHGAP6	ENSGALG00000016602	Transcript	ENSGALT00000102910.1	protein_coding	-	-	-	-	-	-	-	-	-	rs14883890	34484	1	-	HGNC	HGNC:676	-	-	-	P5	-	-	-	-
.	1:126303615-126303615	T	upstream_gene_variant	MODIFIER	CLCN4	ENSGALG00000016607	Transcript	ENSGALT00000026803.5	protein_coding	-	-	-	-	-	-	-	-	-	rs740310516	67480	-1	-	HGNC	HGNC:2022	-	-	-	P1	-	-	-	-
.	1:126303615-126303615	T	downstream_gene_variant	MODIFIER	SHROOM2	ENSGALG00000030802	Transcript	ENSGALT00000056079.2	protein_coding	-	-	-	-	-	-	-	-	-	rs740310516	80186	-1	-	HGNC	HGNC:630	-	-	-	-	-	-	-	-
.	1:126303615-126303615	T	downstream_gene_variant	MODIFIER	SHROOM2	ENSGALG00000030802	Transcript	ENSGALT00000071858.2	protein_coding	-	-	-	-	-	-	-	-	-	rs740310516	79098	-1	-	HGNC	HGNC:630	-	-	-	P1	-	-	-	-
.	1:126303615-126303615	T	intron_variant	MODIFIER	WWC3	ENSGALG00000034834	Transcript	ENSGALT00000074297.2	protein_coding	-	1/20	-	-	-	-	-	-	-	rs740310516	-	-1	-	HGNC	HGNC:29237	-	-	-	P5	-	-	-	-
.	1:126303615-126303615	T	intron_variant	MODIFIER	WWC3	ENSGALG00000034834	Transcript	ENSGALT00000075289.2	protein_coding	-	1/20	-	-	-	-	-	-	-	rs740310516	-	-1	-	HGNC	HGNC:29237	-	-	-	A2	-	-	-	-
.	3:101348949-101348949	T	downstream_gene_variant	MODIFIER	-	ENSGALG00000016475	Transcript	ENSGALT00000026579.5	protein_coding	-	-	-	-	-	-	-	-	-	-	1436	1	-	-	-	-	-	-	P1	-	-	-	-
.	3:101348949-101348949	T	downstream_gene_variant	MODIFIER	LAPTM4A	ENSGALG00000016479	Transcript	ENSGALT00000026588.5	protein_coding	-	-	-	-	-	-	-	-	-	-	64068	-1	-	EntrezGene	-	-	-	-	P1	-	-	-	-
.	3:101348949-101348949	T	downstream_gene_variant	MODIFIER	MATN3	ENSGALG00000016478	Transcript	ENSGALT00000036867.4	protein_coding	-	-	-	-	-	-	-	-	-	-	45516	-1	-	EntrezGene	-	-	-	-	P1	-	-	-	-
.	3:101348949-101348949	T	downstream_gene_variant	MODIFIER	WDR35	ENSGALG00000016477	Transcript	ENSGALT00000036870.4	protein_coding	-	-	-	-	-	-	-	-	-	-	6043	-1	-	HGNC	HGNC:29250	-	-	-	P5	-	-	-	-
.	3:101348949-101348949	T	downstream_gene_variant	MODIFIER	TTC32	ENSGALG00000016476	Transcript	ENSGALT00000046634.2	protein_coding	-	-	-	-	-	-	-	-	-	-	4147	-1	-	HGNC	HGNC:32954	-	-	-	P1	-	-	-	-
.	3:101348949-101348949	T	downstream_gene_variant	MODIFIER	WDR35	ENSGALG00000016477	Transcript	ENSGALT00000063531.2	protein_coding	-	-	-	-	-	-	-	-	-	-	5512	-1	-	HGNC	HGNC:29250	-	-	-	A1	-	-	-	-
.	3:101349162-101349162	A	downstream_gene_variant	MODIFIER	-	ENSGALG00000016475	Transcript	ENSGALT00000026579.5	protein_coding	-	-	-	-	-	-	-	-	-	rs741044265	1649	1	-	-	-	-	-	-	P1	-	-	-	-
.	3:101349162-101349162	A	downstream_gene_variant	MODIFIER	LAPTM4A	ENSGALG00000016479	Transcript	ENSGALT00000026588.5	protein_coding	-	-	-	-	-	-	-	-	-	rs741044265	63855	-1	-	EntrezGene	-	-	-	-	P1	-	-	-	-
.	3:101349162-101349162	A	downstream_gene_variant	MODIFIER	MATN3	ENSGALG00000016478	Transcript	ENSGALT00000036867.4	protein_coding	-	-	-	-	-	-	-	-	-	rs741044265	45303	-1	-	EntrezGene	-	-	-	-	P1	-	-	-	-
.	3:101349162-101349162	A	downstream_gene_variant	MODIFIER	WDR35	ENSGALG00000016477	Transcript	ENSGALT00000036870.4	protein_coding	-	-	-	-	-	-	-	-	-	rs741044265	5830	-1	-	HGNC	HGNC:29250	-	-	-	P5	-	-	-	-
.	3:101349162-101349162	A	downstream_gene_variant	MODIFIER	TTC32	ENSGALG00000016476	Transcript	ENSGALT00000046634.2	protein_coding	-	-	-	-	-	-	-	-	-	rs741044265	3934	-1	-	HGNC	HGNC:32954	-	-	-	P1	-	-	-	-
.	3:101349162-101349162	A	downstream_gene_variant	MODIFIER	WDR35	ENSGALG00000016477	Transcript	ENSGALT00000063531.2	protein_coding	-	-	-	-	-	-	-	-	-	rs741044265	5299	-1	-	HGNC	HGNC:29250	-	-	-	A1	-	-	-	-
.	3:101376931-101376931	C	downstream_gene_variant	MODIFIER	-	ENSGALG00000016475	Transcript	ENSGALT00000026579.5	protein_coding	-	-	-	-	-	-	-	-	-	-	29418	1	-	-	-	-	-	-	P1	-	-	-	-
.	3:101376931-101376931	C	downstream_gene_variant	MODIFIER	LAPTM4A	ENSGALG00000016479	Transcript	ENSGALT00000026588.5	protein_coding	-	-	-	-	-	-	-	-	-	-	36086	-1	-	EntrezGene	-	-	-	-	P1	-	-	-	-
.	3:101376931-101376931	C	downstream_gene_variant	MODIFIER	MATN3	ENSGALG00000016478	Transcript	ENSGALT00000036867.4	protein_coding	-	-	-	-	-	-	-	-	-	-	17534	-1	-	EntrezGene	-	-	-	-	P1	-	-	-	-
.	3:101376931-101376931	C	intron_variant	MODIFIER	WDR35	ENSGALG00000016477	Transcript	ENSGALT00000036870.4	protein_coding	-	12/27	-	-	-	-	-	-	-	-	-	-1	-	HGNC	HGNC:29250	-	-	-	P5	-	-	-	-
.	3:101376931-101376931	C	upstream_gene_variant	MODIFIER	TTC32	ENSGALG00000016476	Transcript	ENSGALT00000046634.2	protein_coding	-	-	-	-	-	-	-	-	-	-	22650	-1	-	HGNC	HGNC:32954	-	-	-	P1	-	-	-	-
.	3:101376931-101376931	C	intron_variant	MODIFIER	WDR35	ENSGALG00000016477	Transcript	ENSGALT00000063531.2	protein_coding	-	11/26	-	-	-	-	-	-	-	-	-	-1	-	HGNC	HGNC:29250	-	-	-	A1	-	-	-	-
.	3:101376931-101376931	C	downstream_gene_variant	MODIFIER	-	ENSGALG00000048753	Transcript	ENSGALT00000093535.1	lncRNA	-	-	-	-	-	-	-	-	-	-	96107	-1	-	-	-	-	-	-	-	-	-	-	-
.	3:101376941-101376941	C	downstream_gene_variant	MODIFIER	-	ENSGALG00000016475	Transcript	ENSGALT00000026579.5	protein_coding	-	-	-	-	-	-	-	-	-	-	29428	1	-	-	-	-	-	-	P1	-	-	-	-
.	3:101376941-101376941	C	downstream_gene_variant	MODIFIER	LAPTM4A	ENSGALG00000016479	Transcript	ENSGALT00000026588.5	protein_coding	-	-	-	-	-	-	-	-	-	-	36076	-1	-	EntrezGene	-	-	-	-	P1	-	-	-	-
.	3:101376941-101376941	C	downstream_gene_variant	MODIFIER	MATN3	ENSGALG00000016478	Transcript	ENSGALT00000036867.4	protein_coding	-	-	-	-	-	-	-	-	-	-	17524	-1	-	EntrezGene	-	-	-	-	P1	-	-	-	-
.	3:101376941-101376941	C	intron_variant	MODIFIER	WDR35	ENSGALG00000016477	Transcript	ENSGALT00000036870.4	protein_coding	-	12/27	-	-	-	-	-	-	-	-	-	-1	-	HGNC	HGNC:29250	-	-	-	P5	-	-	-	-
.	3:101376941-101376941	C	upstream_gene_variant	MODIFIER	TTC32	ENSGALG00000016476	Transcript	ENSGALT00000046634.2	protein_coding	-	-	-	-	-	-	-	-	-	-	22660	-1	-	HGNC	HGNC:32954	-	-	-	P1	-	-	-	-
.	3:101376941-101376941	C	intron_variant	MODIFIER	WDR35	ENSGALG00000016477	Transcript	ENSGALT00000063531.2	protein_coding	-	11/26	-	-	-	-	-	-	-	-	-	-1	-	HGNC	HGNC:29250	-	-	-	A1	-	-	-	-
.	3:101376941-101376941	C	downstream_gene_variant	MODIFIER	-	ENSGALG00000048753	Transcript	ENSGALT00000093535.1	lncRNA	-	-	-	-	-	-	-	-	-	-	96097	-1	-	-	-	-	-	-	-	-	-	-	-
.	3:101376953-101376953	G	downstream_gene_variant	MODIFIER	-	ENSGALG00000016475	Transcript	ENSGALT00000026579.5	protein_coding	-	-	-	-	-	-	-	-	-	-	29440	1	-	-	-	-	-	-	P1	-	-	-	-
.	3:101376953-101376953	G	downstream_gene_variant	MODIFIER	LAPTM4A	ENSGALG00000016479	Transcript	ENSGALT00000026588.5	protein_coding	-	-	-	-	-	-	-	-	-	-	36064	-1	-	EntrezGene	-	-	-	-	P1	-	-	-	-
.	3:101376953-101376953	G	downstream_gene_variant	MODIFIER	MATN3	ENSGALG00000016478	Transcript	ENSGALT00000036867.4	protein_coding	-	-	-	-	-	-	-	-	-	-	17512	-1	-	EntrezGene	-	-	-	-	P1	-	-	-	-
.	3:101376953-101376953	G	intron_variant	MODIFIER	WDR35	ENSGALG00000016477	Transcript	ENSGALT00000036870.4	protein_coding	-	12/27	-	-	-	-	-	-	-	-	-	-1	-	HGNC	HGNC:29250	-	-	-	P5	-	-	-	-
.	3:101376953-101376953	G	upstream_gene_variant	MODIFIER	TTC32	ENSGALG00000016476	Transcript	ENSGALT00000046634.2	protein_coding	-	-	-	-	-	-	-	-	-	-	22672	-1	-	HGNC	HGNC:32954	-	-	-	P1	-	-	-	-
.	3:101376953-101376953	G	intron_variant	MODIFIER	WDR35	ENSGALG00000016477	Transcript	ENSGALT00000063531.2	protein_coding	-	11/26	-	-	-	-	-	-	-	-	-	-1	-	HGNC	HGNC:29250	-	-	-	A1	-	-	-	-
.	3:101376953-101376953	G	downstream_gene_variant	MODIFIER	-	ENSGALG00000048753	Transcript	ENSGALT00000093535.1	lncRNA	-	-	-	-	-	-	-	-	-	-	96085	-1	-	-	-	-	-	-	-	-	-	-	-
.	3:101430911-101430911	G	downstream_gene_variant	MODIFIER	-	ENSGALG00000016475	Transcript	ENSGALT00000026579.5	protein_coding	-	-	-	-	-	-	-	-	-	rs735290508	83398	1	-	-	-	-	-	-	P1	-	-	-	-
.	3:101430911-101430911	G	upstream_gene_variant	MODIFIER	LAPTM4A	ENSGALG00000016479	Transcript	ENSGALT00000026588.5	protein_coding	-	-	-	-	-	-	-	-	-	rs735290508	4441	-1	-	EntrezGene	-	-	-	-	P1	-	-	-	-
.	3:101430911-101430911	G	upstream_gene_variant	MODIFIER	MATN3	ENSGALG00000016478	Transcript	ENSGALT00000036867.4	protein_coding	-	-	-	-	-	-	-	-	-	rs735290508	21169	-1	-	EntrezGene	-	-	-	-	P1	-	-	-	-
.	3:101430911-101430911	G	upstream_gene_variant	MODIFIER	WDR35	ENSGALG00000016477	Transcript	ENSGALT00000036870.4	protein_coding	-	-	-	-	-	-	-	-	-	rs735290508	39562	-1	-	HGNC	HGNC:29250	-	-	-	P5	-	-	-	-
.	3:101430911-101430911	G	upstream_gene_variant	MODIFIER	TTC32	ENSGALG00000016476	Transcript	ENSGALT00000046634.2	protein_coding	-	-	-	-	-	-	-	-	-	rs735290508	76630	-1	-	HGNC	HGNC:32954	-	-	-	P1	-	-	-	-
.	3:101430911-101430911	G	upstream_gene_variant	MODIFIER	WDR35	ENSGALG00000016477	Transcript	ENSGALT00000063531.2	protein_coding	-	-	-	-	-	-	-	-	-	rs735290508	39480	-1	-	HGNC	HGNC:29250	-	-	-	A1	-	-	-	-
.	3:101430911-101430911	G	downstream_gene_variant	MODIFIER	-	ENSGALG00000048753	Transcript	ENSGALT00000093535.1	lncRNA	-	-	-	-	-	-	-	-	-	rs735290508	42127	-1	-	-	-	-	-	-	-	-	-	-	-
.	3:101430911-101430911	G	downstream_gene_variant	MODIFIER	-	ENSGALG00000048753	Transcript	ENSGALT00000104272.1	lncRNA	-	-	-	-	-	-	-	-	-	rs735290508	52088	-1	-	-	-	-	-	-	-	-	-	-	-
.	3:101438302-101438302	G	downstream_gene_variant	MODIFIER	-	ENSGALG00000016475	Transcript	ENSGALT00000026579.5	protein_coding	-	-	-	-	-	-	-	-	-	rs736311526	90789	1	-	-	-	-	-	-	P1	-	-	-	-
.	3:101438302-101438302	G	upstream_gene_variant	MODIFIER	LAPTM4A	ENSGALG00000016479	Transcript	ENSGALT00000026588.5	protein_coding	-	-	-	-	-	-	-	-	-	rs736311526	11832	-1	-	EntrezGene	-	-	-	-	P1	-	-	-	-
.	3:101438302-101438302	G	upstream_gene_variant	MODIFIER	MATN3	ENSGALG00000016478	Transcript	ENSGALT00000036867.4	protein_coding	-	-	-	-	-	-	-	-	-	rs736311526	28560	-1	-	EntrezGene	-	-	-	-	P1	-	-	-	-
.	3:101438302-101438302	G	upstream_gene_variant	MODIFIER	WDR35	ENSGALG00000016477	Transcript	ENSGALT00000036870.4	protein_coding	-	-	-	-	-	-	-	-	-	rs736311526	46953	-1	-	HGNC	HGNC:29250	-	-	-	P5	-	-	-	-
.	3:101438302-101438302	G	upstream_gene_variant	MODIFIER	TTC32	ENSGALG00000016476	Transcript	ENSGALT00000046634.2	protein_coding	-	-	-	-	-	-	-	-	-	rs736311526	84021	-1	-	HGNC	HGNC:32954	-	-	-	P1	-	-	-	-
.	3:101438302-101438302	G	upstream_gene_variant	MODIFIER	WDR35	ENSGALG00000016477	Transcript	ENSGALT00000063531.2	protein_coding	-	-	-	-	-	-	-	-	-	rs736311526	46871	-1	-	HGNC	HGNC:29250	-	-	-	A1	-	-	-	-
.	3:101438302-101438302	G	downstream_gene_variant	MODIFIER	-	ENSGALG00000048753	Transcript	ENSGALT00000093535.1	lncRNA	-	-	-	-	-	-	-	-	-	rs736311526	34736	-1	-	-	-	-	-	-	-	-	-	-	-
.	3:101438302-101438302	G	downstream_gene_variant	MODIFIER	-	ENSGALG00000048753	Transcript	ENSGALT00000104272.1	lncRNA	-	-	-	-	-	-	-	-	-	rs736311526	44697	-1	-	-	-	-	-	-	-	-	-	-	-
.	3:101517618-101517618	G	upstream_gene_variant	MODIFIER	LAPTM4A	ENSGALG00000016479	Transcript	ENSGALT00000026588.5	protein_coding	-	-	-	-	-	-	-	-	-	rs733990441	91148	-1	-	EntrezGene	-	-	-	-	P1	-	-	-	-
.	3:101517618-101517618	G	downstream_gene_variant	MODIFIER	SDC1	ENSGALG00000016480	Transcript	ENSGALT00000026589.6	protein_coding	-	-	-	-	-	-	-	-	-	rs733990441	28654	-1	-	HGNC	HGNC:10658	-	-	-	P1	-	-	-	-
.	3:101517618-101517618	G	downstream_gene_variant	MODIFIER	PUM2	ENSGALG00000016481	Transcript	ENSGALT00000026590.6	protein_coding	-	-	-	-	-	-	-	-	-	rs733990441	60672	-1	-	EntrezGene	-	-	-	-	A2	-	-	-	-
.	3:101517618-101517618	G	downstream_gene_variant	MODIFIER	-	ENSGALG00000028209	Transcript	ENSGALT00000044178.2	misc_RNA	-	-	-	-	-	-	-	-	-	rs733990441	72066	-1	-	-	-	-	-	-	-	-	-	-	-
.	3:101517618-101517618	G	downstream_gene_variant	MODIFIER	PUM2	ENSGALG00000016481	Transcript	ENSGALT00000047806.2	protein_coding	-	-	-	-	-	-	-	-	-	rs733990441	60796	-1	-	EntrezGene	-	-	-	-	A2	-	-	-	-
.	3:101517618-101517618	G	downstream_gene_variant	MODIFIER	PUM2	ENSGALG00000016481	Transcript	ENSGALT00000062855.2	protein_coding	-	-	-	-	-	-	-	-	-	rs733990441	60796	-1	-	EntrezGene	-	-	-	-	P5	-	-	-	-
.	3:101517618-101517618	G	downstream_gene_variant	MODIFIER	-	ENSGALG00000051739	Transcript	ENSGALT00000092281.1	protein_coding	-	-	-	-	-	-	-	-	-	rs733990441	58958	-1	-	-	-	-	-	-	P1	-	-	-	-
.	3:101517618-101517618	G	upstream_gene_variant	MODIFIER	-	ENSGALG00000048753	Transcript	ENSGALT00000093535.1	lncRNA	-	-	-	-	-	-	-	-	-	rs733990441	22293	-1	-	-	-	-	-	-	-	-	-	-	-
.	3:101517618-101517618	G	upstream_gene_variant	MODIFIER	-	ENSGALG00000048753	Transcript	ENSGALT00000104272.1	lncRNA	-	-	-	-	-	-	-	-	-	rs733990441	22395	-1	-	-	-	-	-	-	-	-	-	-	-
.	8:5765775-5765775	T	upstream_gene_variant	MODIFIER	PBX1	ENSGALG00000003429	Transcript	ENSGALT00000005426.5	protein_coding	-	-	-	-	-	-	-	-	-	rs738645453	72504	-1	-	EntrezGene	-	-	-	-	A1	-	-	-	-
.	8:5765775-5765775	T	upstream_gene_variant	MODIFIER	LRRC52	ENSGALG00000003443	Transcript	ENSGALT00000005451.6	protein_coding	-	-	-	-	-	-	-	-	-	rs738645453	83409	1	-	HGNC	HGNC:32156	-	-	-	P1	-	-	-	-
.	8:5765775-5765775	T	upstream_gene_variant	MODIFIER	MGST3	ENSGALG00000003445	Transcript	ENSGALT00000005458.5	protein_coding	-	-	-	-	-	-	-	-	-	rs738645453	83416	1	-	EntrezGene	-	-	-	-	P1	-	-	-	-
.	8:5765775-5765775	T	downstream_gene_variant	MODIFIER	ALDH9A1	ENSGALG00000003495	Transcript	ENSGALT00000005530.6	protein_coding	-	-	-	-	-	-	-	-	-	rs738645453	92969	-1	-	HGNC	HGNC:412	-	-	-	P1	-	-	-	-
.	8:5765775-5765775	T	upstream_gene_variant	MODIFIER	PBX1	ENSGALG00000003429	Transcript	ENSGALT00000021887.6	protein_coding	-	-	-	-	-	-	-	-	-	rs738645453	72442	-1	-	EntrezGene	-	-	-	-	P5	-	-	-	-
.	8:5765775-5765775	T	downstream_gene_variant	MODIFIER	NUF2	ENSGALG00000003438	Transcript	ENSGALT00000039783.4	protein_coding	-	-	-	-	-	-	-	-	-	rs738645453	71695	-1	-	EntrezGene	-	-	-	-	P1	-	-	-	-
.	8:5765775-5765775	T	upstream_gene_variant	MODIFIER	gga-mir-1633	ENSGALG00000025313	Transcript	ENSGALT00000042226.2	miRNA	-	-	-	-	-	-	-	-	-	rs738645453	63425	-1	-	miRBase	-	-	-	-	-	-	-	-	-
.	8:5766916-5766916	A	upstream_gene_variant	MODIFIER	PBX1	ENSGALG00000003429	Transcript	ENSGALT00000005426.5	protein_coding	-	-	-	-	-	-	-	-	-	rs734667502	73645	-1	-	EntrezGene	-	-	-	-	A1	-	-	-	-
.	8:5766916-5766916	A	upstream_gene_variant	MODIFIER	LRRC52	ENSGALG00000003443	Transcript	ENSGALT00000005451.6	protein_coding	-	-	-	-	-	-	-	-	-	rs734667502	82268	1	-	HGNC	HGNC:32156	-	-	-	P1	-	-	-	-
.	8:5766916-5766916	A	upstream_gene_variant	MODIFIER	MGST3	ENSGALG00000003445	Transcript	ENSGALT00000005458.5	protein_coding	-	-	-	-	-	-	-	-	-	rs734667502	82275	1	-	EntrezGene	-	-	-	-	P1	-	-	-	-
.	8:5766916-5766916	A	downstream_gene_variant	MODIFIER	ALDH9A1	ENSGALG00000003495	Transcript	ENSGALT00000005530.6	protein_coding	-	-	-	-	-	-	-	-	-	rs734667502	91828	-1	-	HGNC	HGNC:412	-	-	-	P1	-	-	-	-
.	8:5766916-5766916	A	upstream_gene_variant	MODIFIER	PBX1	ENSGALG00000003429	Transcript	ENSGALT00000021887.6	protein_coding	-	-	-	-	-	-	-	-	-	rs734667502	73583	-1	-	EntrezGene	-	-	-	-	P5	-	-	-	-
.	8:5766916-5766916	A	downstream_gene_variant	MODIFIER	NUF2	ENSGALG00000003438	Transcript	ENSGALT00000039783.4	protein_coding	-	-	-	-	-	-	-	-	-	rs734667502	70554	-1	-	EntrezGene	-	-	-	-	P1	-	-	-	-
.	8:5766916-5766916	A	upstream_gene_variant	MODIFIER	gga-mir-1633	ENSGALG00000025313	Transcript	ENSGALT00000042226.2	miRNA	-	-	-	-	-	-	-	-	-	rs734667502	64566	-1	-	miRBase	-	-	-	-	-	-	-	-	-
.	8:5766916-5766916	A	downstream_gene_variant	MODIFIER	TMCO1	ENSGALG00000033460	Transcript	ENSGALT00000088539.2	protein_coding	-	-	-	-	-	-	-	-	-	rs734667502	99553	-1	-	HGNC	HGNC:18188	-	-	-	P1	-	-	-	-
.	8:5847470-5847470	A	upstream_gene_variant	MODIFIER	LRRC52	ENSGALG00000003443	Transcript	ENSGALT00000005451.6	protein_coding	-	-	-	-	-	-	-	-	-	rs16622078	1714	1	-	HGNC	HGNC:32156	-	-	-	P1	-	-	-	-
.	8:5847470-5847470	A	upstream_gene_variant	MODIFIER	MGST3	ENSGALG00000003445	Transcript	ENSGALT00000005458.5	protein_coding	-	-	-	-	-	-	-	-	-	rs16622078	1721	1	-	EntrezGene	-	-	-	-	P1	-	-	-	-
.	8:5847470-5847470	A	downstream_gene_variant	MODIFIER	ALDH9A1	ENSGALG00000003495	Transcript	ENSGALT00000005530.6	protein_coding	-	-	-	-	-	-	-	-	-	rs16622078	11274	-1	-	HGNC	HGNC:412	-	-	-	P1	-	-	-	-
.	8:5847470-5847470	A	upstream_gene_variant	MODIFIER	UCK2	ENSGALG00000003510	Transcript	ENSGALT00000005552.5	protein_coding	-	-	-	-	-	-	-	-	-	rs16622078	41164	1	-	EntrezGene	-	-	-	-	P1	-	-	-	-
.	8:5847470-5847470	A	upstream_gene_variant	MODIFIER	DARS2	ENSGALG00000023749	Transcript	ENSGALT00000005721.6	protein_coding	-	-	-	-	-	-	-	-	-	rs16622078	86930	1	-	HGNC	HGNC:25538	-	-	-	P1	-	-	-	-
.	8:5847470-5847470	A	intron_variant	MODIFIER	NUF2	ENSGALG00000003438	Transcript	ENSGALT00000039783.4	protein_coding	-	2/12	-	-	-	-	-	-	-	rs16622078	-	-1	-	EntrezGene	-	-	-	-	P1	-	-	-	-
.	8:5847470-5847470	A	upstream_gene_variant	MODIFIER	KLHL20	ENSGALG00000036931	Transcript	ENSGALT00000078291.2	protein_coding	-	-	-	-	-	-	-	-	-	rs16622078	62928	1	-	EntrezGene	-	-	-	-	P5	-	-	-	-
.	8:5847470-5847470	A	upstream_gene_variant	MODIFIER	KLHL20	ENSGALG00000036931	Transcript	ENSGALT00000078623.2	protein_coding	-	-	-	-	-	-	-	-	-	rs16622078	61713	1	-	EntrezGene	-	-	-	-	A1	-	-	-	-
.	8:5847470-5847470	A	downstream_gene_variant	MODIFIER	CENPL	ENSGALG00000038411	Transcript	ENSGALT00000085107.2	protein_coding	-	-	-	-	-	-	-	-	-	rs16622078	83944	-1	-	EntrezGene	-	-	-	-	P1	-	-	-	-
.	8:5847470-5847470	A	downstream_gene_variant	MODIFIER	TMCO1	ENSGALG00000033460	Transcript	ENSGALT00000088539.2	protein_coding	-	-	-	-	-	-	-	-	-	rs16622078	18999	-1	-	HGNC	HGNC:18188	-	-	-	P1	-	-	-	-
.	8:5847470-5847470	A	downstream_gene_variant	MODIFIER	-	ENSGALG00000049512	Transcript	ENSGALT00000098303.1	pseudogene	-	-	-	-	-	-	-	-	-	rs16622078	30904	-1	-	-	-	-	-	-	-	-	-	-	-

## Sheet: indel.hexanal
Table S1F. Annotated genes nearest to or harboring suggestive INDELs for hexanal
#Uploaded_variation	Location	Allele	Consequence	IMPACT	SYMBOL	Gene	Feature_type	Feature	BIOTYPE	EXON	INTRON	HGVSc	HGVSp	cDNA_position	CDS_position	Protein_position	Amino_acids	Codons	Existing_variation	DISTANCE	STRAND	FLAGS	SYMBOL_SOURCE	HGNC_ID	MANE_SELECT	MANE_PLUS_CLINICAL	TSL	APPRIS	SIFT	CLIN_SIG	SOMATIC	PHENO
.	1:81289516-81289516	AAACAG	intron_variant	MODIFIER	VANGL1	ENSGALG00000015025	Transcript	ENSGALT00000024232.6	protein_coding	-	4/7	-	-	-	-	-	-	-	-	-	-1	-	HGNC	HGNC:15512	-	-	-	P1	-	-	-	-
.	1:81289516-81289516	AAACAG	upstream_gene_variant	MODIFIER	-	ENSGALG00000015059	Transcript	ENSGALT00000024296.5	protein_coding	-	-	-	-	-	-	-	-	-	-	52486	1	-	-	-	-	-	-	P1	-	-	-	-
.	1:81289516-81289516	AAACAG	downstream_gene_variant	MODIFIER	TMEM39A	ENSGALG00000015073	Transcript	ENSGALT00000024306.6	protein_coding	-	-	-	-	-	-	-	-	-	-	68794	-1	-	HGNC	HGNC:25600	-	-	-	P1	-	-	-	-
.	1:81289516-81289516	AAACAG	downstream_gene_variant	MODIFIER	CASQ2	ENSGALG00000015018	Transcript	ENSGALT00000036952.4	protein_coding	-	-	-	-	-	-	-	-	-	-	26114	1	-	EntrezGene	-	-	-	-	P1	-	-	-	-
.	1:81289516-81289516	AAACAG	downstream_gene_variant	MODIFIER	NHLH2	ENSGALG00000033432	Transcript	ENSGALT00000063066.3	protein_coding	-	-	-	-	-	-	-	-	-	-	84775	1	-	EntrezGene	-	-	-	-	P1	-	-	-	-
.	1:81289516-81289516	AAACAG	downstream_gene_variant	MODIFIER	CHD1L	ENSGALG00000015038	Transcript	ENSGALT00000084781.2	protein_coding	-	-	-	-	-	-	-	-	-	-	28389	-1	-	HGNC	HGNC:1916	-	-	-	P1	-	-	-	-
.	1:81289516-81289516	AAACAG	intron_variant	MODIFIER	CASQ2	ENSGALG00000015018	Transcript	ENSGALT00000103232.1	protein_coding	-	12/12	-	-	-	-	-	-	-	-	-	1	-	EntrezGene	-	-	-	-	-	-	-	-	-
.	1:84813279-84813279	T	downstream_gene_variant	MODIFIER	ATG3	ENSGALG00000015204	Transcript	ENSGALT00000024530.5	protein_coding	-	-	-	-	-	-	-	-	-	-	88344	1	-	EntrezGene	-	-	-	-	P1	-	-	-	-
.	1:84813279-84813279	T	downstream_gene_variant	MODIFIER	SLC19A2	ENSGALG00000015218	Transcript	ENSGALT00000024560.7	protein_coding	-	-	-	-	-	-	-	-	-	-	24394	1	-	HGNC	HGNC:10938	-	-	-	P5	-	-	-	-
.	1:84813279-84813279	T	downstream_gene_variant	MODIFIER	CCDC181	ENSGALG00000015221	Transcript	ENSGALT00000024565.7	protein_coding	-	-	-	-	-	-	-	-	-	-	10615	1	-	HGNC	HGNC:28051	-	-	-	P1	-	-	-	-
.	1:84813279-84813279	T	upstream_gene_variant	MODIFIER	BLZF1	ENSGALG00000015225	Transcript	ENSGALT00000024570.6	protein_coding	-	-	-	-	-	-	-	-	-	-	3091	-1	-	HGNC	HGNC:1065	-	-	-	P5	-	-	-	-
.	1:84813279-84813279	T	intron_variant	MODIFIER	NME7	ENSGALG00000015230	Transcript	ENSGALT00000024577.6	protein_coding	-	1/11	-	-	-	-	-	-	-	-	-	1	-	HGNC	HGNC:20461	-	-	-	A1	-	-	-	-
.	1:84813279-84813279	T	downstream_gene_variant	MODIFIER	ATP1B1	ENSGALG00000015233	Transcript	ENSGALT00000036926.4	protein_coding	-	-	-	-	-	-	-	-	-	-	86292	-1	-	EntrezGene	-	-	-	-	P1	-	-	-	-
.	1:84813279-84813279	T	downstream_gene_variant	MODIFIER	F5	ENSGALG00000029298	Transcript	ENSGALT00000051391.3	protein_coding	-	-	-	-	-	-	-	-	-	-	46429	1	-	HGNC	HGNC:3542	-	-	-	P1	-	-	-	-
.	1:84813279-84813279	T	intron_variant	MODIFIER	NME7	ENSGALG00000015230	Transcript	ENSGALT00000082160.2	protein_coding	-	1/10	-	-	-	-	-	-	-	-	-	1	-	HGNC	HGNC:20461	-	-	-	-	-	-	-	-
.	1:84813279-84813279	T	upstream_gene_variant	MODIFIER	NME7	ENSGALG00000015230	Transcript	ENSGALT00000092757.1	protein_coding	-	-	-	-	-	-	-	-	-	-	13281	1	-	HGNC	HGNC:20461	-	-	-	-	-	-	-	-
.	1:84813279-84813279	T	upstream_gene_variant	MODIFIER	NME7	ENSGALG00000015230	Transcript	ENSGALT00000094022.1	protein_coding	-	-	-	-	-	-	-	-	-	-	13332	1	-	HGNC	HGNC:20461	-	-	-	P5	-	-	-	-
.	1:84813279-84813279	T	upstream_gene_variant	MODIFIER	NME7	ENSGALG00000015230	Transcript	ENSGALT00000095361.1	protein_coding	-	-	-	-	-	-	-	-	-	-	13332	1	-	HGNC	HGNC:20461	-	-	-	-	-	-	-	-
.	1:84813279-84813279	T	downstream_gene_variant	MODIFIER	SLC19A2	ENSGALG00000015218	Transcript	ENSGALT00000101397.1	protein_coding	-	-	-	-	-	-	-	-	-	-	24394	1	-	HGNC	HGNC:10938	-	-	-	A2	-	-	-	-
.	1:84813279-84813279	T	upstream_gene_variant	MODIFIER	BLZF1	ENSGALG00000015225	Transcript	ENSGALT00000107061.1	protein_coding	-	-	-	-	-	-	-	-	-	-	3128	-1	-	HGNC	HGNC:1065	-	-	-	A2	-	-	-	-
.	1:125758744-125758744	T	downstream_gene_variant	MODIFIER	ARHGAP6	ENSGALG00000016602	Transcript	ENSGALT00000036617.4	protein_coding	-	-	-	-	-	-	-	-	-	-	43602	1	-	HGNC	HGNC:676	-	-	-	A2	-	-	-	-
.	1:125758744-125758744	T	downstream_gene_variant	MODIFIER	-	ENSGALG00000052463	Transcript	ENSGALT00000092694.1	lncRNA	-	-	-	-	-	-	-	-	-	-	6361	1	-	-	-	-	-	-	-	-	-	-	-
.	1:125758744-125758744	T	downstream_gene_variant	MODIFIER	ARHGAP6	ENSGALG00000016602	Transcript	ENSGALT00000092717.1	protein_coding	-	-	-	-	-	-	-	-	-	-	34427	1	-	HGNC	HGNC:676	-	-	-	P5	-	-	-	-
.	1:125758744-125758744	T	intron_variant,non_coding_transcript_variant	MODIFIER	-	ENSGALG00000049697	Transcript	ENSGALT00000097756.1	lncRNA	-	2/2	-	-	-	-	-	-	-	-	-	1	-	-	-	-	-	-	-	-	-	-	-
.	1:125758744-125758744	T	downstream_gene_variant	MODIFIER	ARHGAP6	ENSGALG00000016602	Transcript	ENSGALT00000102910.1	protein_coding	-	-	-	-	-	-	-	-	-	-	34427	1	-	HGNC	HGNC:676	-	-	-	P5	-	-	-	-
.	1:125994690-125994691	-	intron_variant	MODIFIER	MID1	ENSGALG00000038504	Transcript	ENSGALT00000065715.2	protein_coding	-	1/9	-	-	-	-	-	-	-	-	-	1	-	EntrezGene	-	-	-	-	P1	-	-	-	-
.	1:125994690-125994691	-	intron_variant	MODIFIER	MID1	ENSGALG00000038504	Transcript	ENSGALT00000099047.1	protein_coding	-	1/9	-	-	-	-	-	-	-	-	-	1	-	EntrezGene	-	-	-	-	P1	-	-	-	-
.	1:125994690-125994691	-	upstream_gene_variant	MODIFIER	MID1	ENSGALG00000038504	Transcript	ENSGALT00000101858.1	protein_coding	-	-	-	-	-	-	-	-	-	-	9005	1	-	EntrezGene	-	-	-	-	-	-	-	-	-
.	1:125994693-125994693	G	intron_variant	MODIFIER	MID1	ENSGALG00000038504	Transcript	ENSGALT00000065715.2	protein_coding	-	1/9	-	-	-	-	-	-	-	-	-	1	-	EntrezGene	-	-	-	-	P1	-	-	-	-
.	1:125994693-125994693	G	intron_variant	MODIFIER	MID1	ENSGALG00000038504	Transcript	ENSGALT00000099047.1	protein_coding	-	1/9	-	-	-	-	-	-	-	-	-	1	-	EntrezGene	-	-	-	-	P1	-	-	-	-
.	1:125994693-125994693	G	upstream_gene_variant	MODIFIER	MID1	ENSGALG00000038504	Transcript	ENSGALT00000101858.1	protein_coding	-	-	-	-	-	-	-	-	-	-	9002	1	-	EntrezGene	-	-	-	-	-	-	-	-	-
.	1:126300775-126300777	-	upstream_gene_variant	MODIFIER	CLCN4	ENSGALG00000016607	Transcript	ENSGALT00000026803.5	protein_coding	-	-	-	-	-	-	-	-	-	-	64641	-1	-	HGNC	HGNC:2022	-	-	-	P1	-	-	-	-
.	1:126300775-126300777	-	downstream_gene_variant	MODIFIER	SHROOM2	ENSGALG00000030802	Transcript	ENSGALT00000056079.2	protein_coding	-	-	-	-	-	-	-	-	-	-	83024	-1	-	HGNC	HGNC:630	-	-	-	-	-	-	-	-
.	1:126300775-126300777	-	downstream_gene_variant	MODIFIER	SHROOM2	ENSGALG00000030802	Transcript	ENSGALT00000071858.2	protein_coding	-	-	-	-	-	-	-	-	-	-	81936	-1	-	HGNC	HGNC:630	-	-	-	P1	-	-	-	-
.	1:126300775-126300777	-	intron_variant	MODIFIER	WWC3	ENSGALG00000034834	Transcript	ENSGALT00000074297.2	protein_coding	-	1/20	-	-	-	-	-	-	-	-	-	-1	-	HGNC	HGNC:29237	-	-	-	P5	-	-	-	-
.	1:126300775-126300777	-	intron_variant	MODIFIER	WWC3	ENSGALG00000034834	Transcript	ENSGALT00000075289.2	protein_coding	-	1/20	-	-	-	-	-	-	-	-	-	-1	-	HGNC	HGNC:29237	-	-	-	A2	-	-	-	-
.	1:141532200-141532202	-	downstream_gene_variant	MODIFIER	TNFSF13B	ENSGALG00000016852	Transcript	ENSGALT00000027228.4	protein_coding	-	-	-	-	-	-	-	-	-	-	92208	-1	-	EntrezGene	-	-	-	-	P1	-	-	-	-
.	1:141532200-141532202	-	downstream_gene_variant	MODIFIER	-	ENSGALG00000039979	Transcript	ENSGALT00000047452.2	protein_coding	-	-	-	-	-	-	-	-	-	-	77710	1	-	-	-	-	-	-	P1	-	-	-	-
.	1:141532200-141532202	-	downstream_gene_variant	MODIFIER	-	ENSGALG00000035351	Transcript	ENSGALT00000054801.2	protein_coding	-	-	-	-	-	-	-	-	-	-	68722	1	-	-	-	-	-	-	P1	-	-	-	-
.	1:141532200-141532202	-	downstream_gene_variant	MODIFIER	-	ENSGALG00000050039	Transcript	ENSGALT00000057177.2	protein_coding	-	-	-	-	-	-	-	-	-	-	189	-1	-	-	-	-	-	-	P1	-	-	-	-
.	1:141532200-141532202	-	upstream_gene_variant	MODIFIER	-	ENSGALG00000043931	Transcript	ENSGALT00000090368.2	protein_coding	-	-	-	-	-	-	-	-	-	-	54577	1	-	-	-	-	-	-	P1	-	-	-	-
.	1:141532200-141532202	-	upstream_gene_variant	MODIFIER	-	ENSGALG00000047336	Transcript	ENSGALT00000092105.1	protein_coding	-	-	-	-	-	-	-	-	-	-	57307	1	-	-	-	-	-	-	P1	-	-	-	-
.	1:141532200-141532202	-	downstream_gene_variant	MODIFIER	-	ENSGALG00000054160	Transcript	ENSGALT00000093907.1	protein_coding	-	-	-	-	-	-	-	-	-	-	76690	1	-	-	-	-	-	-	P1	-	-	-	-
.	1:141532200-141532202	-	upstream_gene_variant	MODIFIER	-	ENSGALG00000046920	Transcript	ENSGALT00000094350.1	protein_coding	-	-	-	-	-	-	-	-	-	-	48158	1	-	-	-	-	-	-	P1	-	-	-	-
.	1:141532200-141532202	-	upstream_gene_variant	MODIFIER	-	ENSGALG00000053931	Transcript	ENSGALT00000094604.1	protein_coding	-	-	-	-	-	-	-	-	-	-	13757	1	-	-	-	-	-	-	P1	-	-	-	-
.	1:141532200-141532202	-	downstream_gene_variant	MODIFIER	-	ENSGALG00000050195	Transcript	ENSGALT00000095207.1	protein_coding	-	-	-	-	-	-	-	-	-	-	71148	1	-	-	-	-	-	-	P1	-	-	-	-
.	1:141532200-141532202	-	downstream_gene_variant	MODIFIER	-	ENSGALG00000048183	Transcript	ENSGALT00000096248.1	protein_coding	-	-	-	-	-	-	-	-	-	-	73686	1	-	-	-	-	-	-	P5	-	-	-	-
.	1:141532200-141532202	-	downstream_gene_variant	MODIFIER	-	ENSGALG00000048127	Transcript	ENSGALT00000096608.1	protein_coding	-	-	-	-	-	-	-	-	-	-	17223	-1	-	-	-	-	-	-	P1	-	-	-	-
.	1:141532200-141532202	-	downstream_gene_variant	MODIFIER	-	ENSGALG00000048183	Transcript	ENSGALT00000097057.1	protein_coding	-	-	-	-	-	-	-	-	-	-	73686	1	-	-	-	-	-	-	A2	-	-	-	-
.	1:141532200-141532202	-	upstream_gene_variant	MODIFIER	-	ENSGALG00000054405	Transcript	ENSGALT00000098509.1	lncRNA	-	-	-	-	-	-	-	-	-	-	73817	1	-	-	-	-	-	-	-	-	-	-	-
.	1:141532200-141532202	-	downstream_gene_variant	MODIFIER	-	ENSGALG00000050486	Transcript	ENSGALT00000098928.1	protein_coding	-	-	-	-	-	-	-	-	-	-	5535	-1	-	-	-	-	-	-	P1	-	-	-	-
.	1:141532200-141532202	-	upstream_gene_variant	MODIFIER	-	ENSGALG00000046771	Transcript	ENSGALT00000099852.1	protein_coding	-	-	-	-	-	-	-	-	-	-	45290	1	-	-	-	-	-	-	P1	-	-	-	-
.	1:141532200-141532202	-	downstream_gene_variant	MODIFIER	-	ENSGALG00000049342	Transcript	ENSGALT00000102716.1	protein_coding	-	-	-	-	-	-	-	-	-	-	43711	1	-	-	-	-	-	-	P1	-	-	-	-
.	1:141532200-141532202	-	upstream_gene_variant	MODIFIER	-	ENSGALG00000053432	Transcript	ENSGALT00000103611.1	protein_coding	-	-	-	-	-	-	-	-	-	-	42950	1	-	-	-	-	-	-	P1	-	-	-	-
.	1:141532200-141532202	-	upstream_gene_variant	MODIFIER	-	ENSGALG00000054905	Transcript	ENSGALT00000104596.1	protein_coding	-	-	-	-	-	-	-	-	-	-	51039	1	-	-	-	-	-	-	P1	-	-	-	-
.	1:141532200-141532202	-	intron_variant	MODIFIER	-	ENSGALG00000050730	Transcript	ENSGALT00000105367.1	protein_coding	-	1/5	-	-	-	-	-	-	-	-	-	-1	-	-	-	-	-	-	P1	-	-	-	-
.	1:141532200-141532202	-	downstream_gene_variant	MODIFIER	-	ENSGALG00000053439	Transcript	ENSGALT00000108048.1	protein_coding	-	-	-	-	-	-	-	-	-	-	61054	1	-	-	-	-	-	-	P1	-	-	-	-
.	18:1528482-1528487	-	intergenic_variant	MODIFIER	-	-	-	-	-	-	-	-	-	-	-	-	-	-	-	-	-	-	-	-	-	-	-	-	-	-	-	-
.	24:4774028-4774029	-	downstream_gene_variant	MODIFIER	gga-mir-6612	ENSGALG00000026265	Transcript	ENSGALT00000046083.2	miRNA	-	-	-	-	-	-	-	-	-	-	39691	-1	-	miRBase	-	-	-	-	-	-	-	-	-
.	24:4774028-4774029	-	intron_variant	MODIFIER	CADM1	ENSGALG00000014582	Transcript	ENSGALT00000057839.2	protein_coding	-	2/9	-	-	-	-	-	-	-	-	-	-1	-	HGNC	HGNC:5951	-	-	-	A2	-	-	-	-
.	24:4774028-4774029	-	intron_variant	MODIFIER	CADM1	ENSGALG00000014582	Transcript	ENSGALT00000063063.2	protein_coding	-	1/10	-	-	-	-	-	-	-	-	-	-1	-	HGNC	HGNC:5951	-	-	-	P5	-	-	-	-
.	24:4774028-4774029	-	intron_variant	MODIFIER	CADM1	ENSGALG00000014582	Transcript	ENSGALT00000066785.2	protein_coding	-	1/8	-	-	-	-	-	-	-	-	-	-1	-	HGNC	HGNC:5951	-	-	-	A2	-	-	-	-
.	24:4774028-4774029	-	intron_variant	MODIFIER	CADM1	ENSGALG00000014582	Transcript	ENSGALT00000084236.2	protein_coding	-	1/9	-	-	-	-	-	-	-	-	-	-1	-	HGNC	HGNC:5951	-	-	-	A2	-	-	-	-
.	24:4775225-4775254	-	downstream_gene_variant	MODIFIER	gga-mir-6612	ENSGALG00000026265	Transcript	ENSGALT00000046083.2	miRNA	-	-	-	-	-	-	-	-	-	rs733683190	38466	-1	-	miRBase	-	-	-	-	-	-	-	-	-
.	24:4775225-4775254	-	intron_variant	MODIFIER	CADM1	ENSGALG00000014582	Transcript	ENSGALT00000057839.2	protein_coding	-	2/9	-	-	-	-	-	-	-	rs733683190	-	-1	-	HGNC	HGNC:5951	-	-	-	A2	-	-	-	-
.	24:4775225-4775254	-	intron_variant	MODIFIER	CADM1	ENSGALG00000014582	Transcript	ENSGALT00000063063.2	protein_coding	-	1/10	-	-	-	-	-	-	-	rs733683190	-	-1	-	HGNC	HGNC:5951	-	-	-	P5	-	-	-	-
.	24:4775225-4775254	-	intron_variant	MODIFIER	CADM1	ENSGALG00000014582	Transcript	ENSGALT00000066785.2	protein_coding	-	1/8	-	-	-	-	-	-	-	rs733683190	-	-1	-	HGNC	HGNC:5951	-	-	-	A2	-	-	-	-
.	24:4775225-4775254	-	intron_variant	MODIFIER	CADM1	ENSGALG00000014582	Transcript	ENSGALT00000084236.2	protein_coding	-	1/9	-	-	-	-	-	-	-	rs733683190	-	-1	-	HGNC	HGNC:5951	-	-	-	A2	-	-	-	-
.	25:3736448-3736448	C	downstream_gene_variant	MODIFIER	FCRL4	ENSGALG00000010507	Transcript	ENSGALT00000017111.5	protein_coding	-	-	-	-	-	-	-	-	-	-	32688	-1	-	EntrezGene	-	-	-	-	A2	-	-	-	-
.	25:3736448-3736448	C	downstream_gene_variant	MODIFIER	GOLPH3L	ENSGALG00000014640	Transcript	ENSGALT00000023595.6	protein_coding	-	-	-	-	-	-	-	-	-	-	54546	1	-	HGNC	HGNC:24882	-	-	-	-	-	-	-	-
.	25:3736448-3736448	C	downstream_gene_variant	MODIFIER	SYT11	ENSGALG00000014646	Transcript	ENSGALT00000023607.6	protein_coding	-	-	-	-	-	-	-	-	-	-	90951	1	-	HGNC	HGNC:19239	-	-	-	A2	-	-	-	-
.	25:3736448-3736448	C	upstream_gene_variant	MODIFIER	KIAA0907	ENSGALG00000014652	Transcript	ENSGALT00000023613.6	protein_coding	-	-	-	-	-	-	-	-	-	-	72832	-1	-	EntrezGene	-	-	-	-	P1	-	-	-	-
.	25:3736448-3736448	C	upstream_gene_variant	MODIFIER	RPRD2	ENSGALG00000014656	Transcript	ENSGALT00000023620.6	protein_coding	-	-	-	-	-	-	-	-	-	-	11000	-1	-	EntrezGene	-	-	-	-	A2	-	-	-	-
.	25:3736448-3736448	C	upstream_gene_variant	MODIFIER	-	ENSGALG00000018702	Transcript	ENSGALT00000029552.5	lncRNA	-	-	-	-	-	-	-	-	-	-	27956	1	-	-	-	-	-	-	-	-	-	-	-
.	25:3736448-3736448	C	upstream_gene_variant	MODIFIER	RIT1	ENSGALG00000014647	Transcript	ENSGALT00000031431.5	protein_coding	-	-	-	-	-	-	-	-	-	-	81801	-1	-	EntrezGene	-	-	-	-	P1	-	-	-	-
.	25:3736448-3736448	C	intron_variant	MODIFIER	PRPF3	ENSGALG00000028205	Transcript	ENSGALT00000040616.4	protein_coding	-	1/14	-	-	-	-	-	-	-	-	-	-1	-	EntrezGene	-	-	-	-	P1	-	-	-	-
.	25:3736448-3736448	C	upstream_gene_variant	MODIFIER	gga-mir-6646-2	ENSGALG00000027697	Transcript	ENSGALT00000045476.2	miRNA	-	-	-	-	-	-	-	-	-	-	33124	1	-	miRBase	-	-	-	-	-	-	-	-	-
.	25:3736448-3736448	C	downstream_gene_variant	MODIFIER	FCRL4	ENSGALG00000010507	Transcript	ENSGALT00000046787.2	protein_coding	-	-	-	-	-	-	-	-	-	-	32688	-1	-	EntrezGene	-	-	-	-	P5	-	-	-	-
.	25:3736448-3736448	C	downstream_gene_variant	MODIFIER	-	ENSGALG00000040336	Transcript	ENSGALT00000046820.2	lncRNA	-	-	-	-	-	-	-	-	-	-	24690	-1	-	-	-	-	-	-	-	-	-	-	-
.	25:3736448-3736448	C	upstream_gene_variant	MODIFIER	-	ENSGALG00000018702	Transcript	ENSGALT00000049587.2	lncRNA	-	-	-	-	-	-	-	-	-	-	27766	1	-	-	-	-	-	-	-	-	-	-	-
.	25:3736448-3736448	C	upstream_gene_variant	MODIFIER	RPRD2	ENSGALG00000014656	Transcript	ENSGALT00000054447.2	protein_coding	-	-	-	-	-	-	-	-	-	-	11000	-1	-	EntrezGene	-	-	-	-	A2	-	-	-	-
.	25:3736448-3736448	C	upstream_gene_variant	MODIFIER	RPRD2	ENSGALG00000014656	Transcript	ENSGALT00000054577.2	protein_coding	-	-	-	-	-	-	-	-	-	-	10889	-1	-	EntrezGene	-	-	-	-	P5	-	-	-	-
.	25:3736448-3736448	C	upstream_gene_variant	MODIFIER	-	ENSGALG00000043416	Transcript	ENSGALT00000055356.2	protein_coding	-	-	-	-	-	-	-	-	-	-	26945	-1	-	-	-	-	-	-	-	-	-	-	-
.	25:3736448-3736448	C	downstream_gene_variant	MODIFIER	HORMAD1	ENSGALG00000043021	Transcript	ENSGALT00000055524.3	protein_coding	-	-	-	-	-	-	-	-	-	-	57756	1	-	HGNC	HGNC:25245	-	-	-	P1	-	-	-	-
.	25:3736448-3736448	C	downstream_gene_variant	MODIFIER	GOLPH3L	ENSGALG00000014640	Transcript	ENSGALT00000068547.2	protein_coding	-	-	-	-	-	-	-	-	-	-	54333	1	-	HGNC	HGNC:24882	-	-	-	P1	-	-	-	-
.	25:3736448-3736448	C	upstream_gene_variant	MODIFIER	-	ENSGALG00000039433	Transcript	ENSGALT00000068763.2	scaRNA	-	-	-	-	-	-	-	-	-	-	75643	-1	-	-	-	-	-	-	-	-	-	-	-
.	25:3736448-3736448	C	upstream_gene_variant	MODIFIER	-	ENSGALG00000039816	Transcript	ENSGALT00000069008.2	lncRNA	-	-	-	-	-	-	-	-	-	-	55340	1	-	-	-	-	-	-	-	-	-	-	-
.	25:3736448-3736448	C	downstream_gene_variant	MODIFIER	ENSA	ENSGALG00000037480	Transcript	ENSGALT00000070613.2	protein_coding	-	-	-	-	-	-	-	-	-	-	49462	1	-	EntrezGene	-	-	-	-	P1	-	-	-	-
.	25:3736448-3736448	C	intron_variant	MODIFIER	PRPF3	ENSGALG00000028205	Transcript	ENSGALT00000076434.2	protein_coding	-	2/15	-	-	-	-	-	-	-	-	-	-1	-	EntrezGene	-	-	-	-	P1	-	-	-	-
.	25:3736448-3736448	C	upstream_gene_variant	MODIFIER	-	ENSGALG00000040025	Transcript	ENSGALT00000078878.2	scaRNA	-	-	-	-	-	-	-	-	-	-	75642	-1	-	-	-	-	-	-	-	-	-	-	-
.	25:3736448-3736448	C	downstream_gene_variant	MODIFIER	FCRL4	ENSGALG00000010507	Transcript	ENSGALT00000081630.2	protein_coding	-	-	-	-	-	-	-	-	-	-	32848	-1	-	EntrezGene	-	-	-	-	A2	-	-	-	-
.	25:3736448-3736448	C	upstream_gene_variant	MODIFIER	RPRD2	ENSGALG00000014656	Transcript	ENSGALT00000083668.2	protein_coding	-	-	-	-	-	-	-	-	-	-	10889	-1	-	EntrezGene	-	-	-	-	-	-	-	-	-
.	25:3736448-3736448	C	downstream_gene_variant	MODIFIER	APH1A	ENSGALG00000045163	Transcript	ENSGALT00000085887.2	protein_coding	-	-	-	-	-	-	-	-	-	-	13102	-1	-	HGNC	HGNC:29509	-	-	-	A2	-	-	-	-
.	25:3736448-3736448	C	downstream_gene_variant	MODIFIER	SYT11	ENSGALG00000014646	Transcript	ENSGALT00000086474.2	protein_coding	-	-	-	-	-	-	-	-	-	-	91389	1	-	HGNC	HGNC:19239	-	-	-	P5	-	-	-	-
.	25:3736448-3736448	C	downstream_gene_variant	MODIFIER	MCL1	ENSGALG00000044383	Transcript	ENSGALT00000086530.2	protein_coding	-	-	-	-	-	-	-	-	-	-	41632	1	-	EntrezGene	-	-	-	-	A2	-	-	-	-
.	25:3736448-3736448	C	downstream_gene_variant	MODIFIER	MCL1	ENSGALG00000044383	Transcript	ENSGALT00000089951.2	protein_coding	-	-	-	-	-	-	-	-	-	-	41626	1	-	EntrezGene	-	-	-	-	P5	-	-	-	-
.	25:3736448-3736448	C	upstream_gene_variant	MODIFIER	-	ENSGALG00000018702	Transcript	ENSGALT00000091135.1	lncRNA	-	-	-	-	-	-	-	-	-	-	28541	1	-	-	-	-	-	-	-	-	-	-	-
.	25:3736448-3736448	C	downstream_gene_variant	MODIFIER	MRPS21	ENSGALG00000052471	Transcript	ENSGALT00000091143.1	protein_coding	-	-	-	-	-	-	-	-	-	-	3080	-1	-	EntrezGene	-	-	-	-	P1	-	-	-	-
.	25:3736448-3736448	C	upstream_gene_variant	MODIFIER	-	ENSGALG00000053884	Transcript	ENSGALT00000091186.1	protein_coding	-	-	-	-	-	-	-	-	-	-	9687	1	-	-	-	-	-	-	P1	-	-	-	-
.	25:3736448-3736448	C	upstream_gene_variant	MODIFIER	-	ENSGALG00000047896	Transcript	ENSGALT00000091317.1	lncRNA	-	-	-	-	-	-	-	-	-	-	74392	1	-	-	-	-	-	-	-	-	-	-	-
.	25:3736448-3736448	C	downstream_gene_variant	MODIFIER	APH1A	ENSGALG00000045163	Transcript	ENSGALT00000091937.1	protein_coding	-	-	-	-	-	-	-	-	-	-	13353	-1	-	HGNC	HGNC:29509	-	-	-	P5	-	-	-	-
.	25:3736448-3736448	C	downstream_gene_variant	MODIFIER	APH1A	ENSGALG00000045163	Transcript	ENSGALT00000096325.1	protein_coding	-	-	-	-	-	-	-	-	-	-	13064	-1	-	HGNC	HGNC:29509	-	-	-	-	-	-	-	-
.	25:3736448-3736448	C	downstream_gene_variant	MODIFIER	APH1A	ENSGALG00000045163	Transcript	ENSGALT00000096387.1	protein_coding	-	-	-	-	-	-	-	-	-	-	8406	-1	-	HGNC	HGNC:29509	-	-	-	A2	-	-	-	-
.	25:3736448-3736448	C	upstream_gene_variant	MODIFIER	-	ENSGALG00000047570	Transcript	ENSGALT00000096945.1	lncRNA	-	-	-	-	-	-	-	-	-	-	26147	1	-	-	-	-	-	-	-	-	-	-	-
.	25:3736448-3736448	C	upstream_gene_variant	MODIFIER	-	ENSGALG00000043416	Transcript	ENSGALT00000097105.1	protein_coding	-	-	-	-	-	-	-	-	-	-	30619	-1	-	-	-	-	-	-	P1	-	-	-	-
.	25:3736448-3736448	C	downstream_gene_variant	MODIFIER	GOLPH3L	ENSGALG00000014640	Transcript	ENSGALT00000097347.1	protein_coding	-	-	-	-	-	-	-	-	-	-	54546	1	-	HGNC	HGNC:24882	-	-	-	-	-	-	-	-
.	25:3736448-3736448	C	downstream_gene_variant	MODIFIER	GOLPH3L	ENSGALG00000014640	Transcript	ENSGALT00000099148.1	protein_coding	-	-	-	-	-	-	-	-	-	-	54546	1	-	HGNC	HGNC:24882	-	-	-	-	-	-	-	-
.	25:3736448-3736448	C	downstream_gene_variant	MODIFIER	-	ENSGALG00000053391	Transcript	ENSGALT00000100001.1	protein_coding	-	-	-	-	-	-	-	-	-	-	64741	1	-	-	-	-	-	-	P1	-	-	-	-
.	25:3736448-3736448	C	upstream_gene_variant	MODIFIER	-	ENSGALG00000047570	Transcript	ENSGALT00000101956.1	lncRNA	-	-	-	-	-	-	-	-	-	-	20985	1	-	-	-	-	-	-	-	-	-	-	-
.	25:3736448-3736448	C	upstream_gene_variant	MODIFIER	-	ENSGALG00000047896	Transcript	ENSGALT00000103296.1	lncRNA	-	-	-	-	-	-	-	-	-	-	73221	1	-	-	-	-	-	-	-	-	-	-	-
.	25:3736448-3736448	C	downstream_gene_variant	MODIFIER	-	ENSGALG00000053862	Transcript	ENSGALT00000103774.1	lncRNA	-	-	-	-	-	-	-	-	-	-	37172	-1	-	-	-	-	-	-	-	-	-	-	-
.	25:3736448-3736448	C	downstream_gene_variant	MODIFIER	-	ENSGALG00000053641	Transcript	ENSGALT00000106655.1	protein_coding	-	-	-	-	-	-	-	-	-	-	6321	-1	-	-	-	-	-	-	P1	-	-	-	-
.	3:36279875-36279876	-	downstream_gene_variant	MODIFIER	-	ENSGALG00000031427	Transcript	ENSGALT00000049552.3	protein_coding	-	-	-	-	-	-	-	-	-	-	19840	-1	-	-	-	-	-	-	P1	-	-	-	-
.	3:36279875-36279876	-	downstream_gene_variant	MODIFIER	RGS7	ENSGALG00000039772	Transcript	ENSGALT00000051889.3	protein_coding	-	-	-	-	-	-	-	-	-	-	49972	1	-	EntrezGene	-	-	-	-	-	-	-	-	-
.	3:36279875-36279876	-	intron_variant	MODIFIER	GREM2	ENSGALG00000055021	Transcript	ENSGALT00000091095.1	protein_coding	-	1/1	-	-	-	-	-	-	-	-	-	1	-	HGNC	HGNC:17655	-	-	-	P1	-	-	-	-
.	3:36279875-36279876	-	downstream_gene_variant	MODIFIER	RGS7	ENSGALG00000039772	Transcript	ENSGALT00000093971.1	protein_coding	-	-	-	-	-	-	-	-	-	-	65643	1	-	EntrezGene	-	-	-	-	-	-	-	-	-
.	3:36279875-36279876	-	downstream_gene_variant	MODIFIER	RGS7	ENSGALG00000039772	Transcript	ENSGALT00000094334.1	protein_coding	-	-	-	-	-	-	-	-	-	-	65703	1	-	EntrezGene	-	-	-	-	-	-	-	-	-
.	3:36279875-36279876	-	downstream_gene_variant	MODIFIER	RGS7	ENSGALG00000039772	Transcript	ENSGALT00000099798.1	protein_coding	-	-	-	-	-	-	-	-	-	-	65643	1	-	EntrezGene	-	-	-	-	P5	-	-	-	-
.	3:36279875-36279876	-	downstream_gene_variant	MODIFIER	RGS7	ENSGALG00000039772	Transcript	ENSGALT00000100114.1	protein_coding	-	-	-	-	-	-	-	-	-	-	65703	1	-	EntrezGene	-	-	-	-	-	-	-	-	-
.	3:36279875-36279876	-	downstream_gene_variant	MODIFIER	RGS7	ENSGALG00000039772	Transcript	ENSGALT00000100331.1	protein_coding	-	-	-	-	-	-	-	-	-	-	65703	1	-	EntrezGene	-	-	-	-	-	-	-	-	-
.	3:36279875-36279876	-	downstream_gene_variant	MODIFIER	RGS7	ENSGALG00000039772	Transcript	ENSGALT00000106061.1	protein_coding	-	-	-	-	-	-	-	-	-	-	65636	1	-	EntrezGene	-	-	-	-	A1	-	-	-	-
.	3:82837851-82837851	CTATTT	upstream_gene_variant	MODIFIER	FAM135A	ENSGALG00000015969	Transcript	ENSGALT00000025731.6	protein_coding	-	-	-	-	-	-	-	-	-	-	81941	-1	-	HGNC	HGNC:21084	-	-	-	P5	-	-	-	-
.	3:82837851-82837851	CTATTT	intron_variant	MODIFIER	COL9A1	ENSGALG00000015970	Transcript	ENSGALT00000037052.3	protein_coding	-	5/37	-	-	-	-	-	-	-	-	-	1	-	EntrezGene	-	-	-	-	P1	-	-	-	-
.	3:82837851-82837851	CTATTT	downstream_gene_variant	MODIFIER	-	ENSGALG00000043584	Transcript	ENSGALT00000061315.3	protein_coding	-	-	-	-	-	-	-	-	-	-	97656	-1	-	-	-	-	-	-	A2	-	-	-	-
.	3:82837851-82837851	CTATTT	upstream_gene_variant	MODIFIER	FAM135A	ENSGALG00000015969	Transcript	ENSGALT00000069800.2	protein_coding	-	-	-	-	-	-	-	-	-	-	93011	-1	-	HGNC	HGNC:21084	-	-	-	A2	-	-	-	-
.	3:82837851-82837851	CTATTT	downstream_gene_variant	MODIFIER	-	ENSGALG00000047605	Transcript	ENSGALT00000098236.1	protein_coding	-	-	-	-	-	-	-	-	-	-	57632	-1	-	-	-	-	-	-	P1	-	-	-	-
.	3:82837851-82837851	CTATTT	upstream_gene_variant	MODIFIER	FAM135A	ENSGALG00000015969	Transcript	ENSGALT00000101440.1	protein_coding	-	-	-	-	-	-	-	-	-	-	80115	-1	-	HGNC	HGNC:21084	-	-	-	P5	-	-	-	-
.	3:82837851-82837851	CTATTT	downstream_gene_variant	MODIFIER	-	ENSGALG00000043584	Transcript	ENSGALT00000103031.1	protein_coding	-	-	-	-	-	-	-	-	-	-	97656	-1	-	-	-	-	-	-	P5	-	-	-	-
.	3:82837851-82837851	CTATTT	downstream_gene_variant	MODIFIER	-	ENSGALG00000043584	Transcript	ENSGALT00000104758.1	protein_coding	-	-	-	-	-	-	-	-	-	-	97656	-1	-	-	-	-	-	-	A2	-	-	-	-
.	3:82837851-82837851	CTATTT	downstream_gene_variant	MODIFIER	-	ENSGALG00000054028	Transcript	ENSGALT00000105305.1	protein_coding	-	-	-	-	-	-	-	-	-	-	89414	-1	-	-	-	-	-	-	P1	-	-	-	-
.	3:101323667-101323671	-	upstream_gene_variant	MODIFIER	-	ENSGALG00000016475	Transcript	ENSGALT00000026579.5	protein_coding	-	-	-	-	-	-	-	-	-	-	7888	1	-	-	-	-	-	-	P1	-	-	-	-
.	3:101323667-101323671	-	downstream_gene_variant	MODIFIER	LAPTM4A	ENSGALG00000016479	Transcript	ENSGALT00000026588.5	protein_coding	-	-	-	-	-	-	-	-	-	-	89346	-1	-	EntrezGene	-	-	-	-	P1	-	-	-	-
.	3:101323667-101323671	-	downstream_gene_variant	MODIFIER	MATN3	ENSGALG00000016478	Transcript	ENSGALT00000036867.4	protein_coding	-	-	-	-	-	-	-	-	-	-	70794	-1	-	EntrezGene	-	-	-	-	P1	-	-	-	-
.	3:101323667-101323671	-	downstream_gene_variant	MODIFIER	WDR35	ENSGALG00000016477	Transcript	ENSGALT00000036870.4	protein_coding	-	-	-	-	-	-	-	-	-	-	31321	-1	-	HGNC	HGNC:29250	-	-	-	P5	-	-	-	-
.	3:101323667-101323671	-	downstream_gene_variant	MODIFIER	TTC32	ENSGALG00000016476	Transcript	ENSGALT00000046634.2	protein_coding	-	-	-	-	-	-	-	-	-	-	29425	-1	-	HGNC	HGNC:32954	-	-	-	P1	-	-	-	-
.	3:101323667-101323671	-	downstream_gene_variant	MODIFIER	WDR35	ENSGALG00000016477	Transcript	ENSGALT00000063531.2	protein_coding	-	-	-	-	-	-	-	-	-	-	30790	-1	-	HGNC	HGNC:29250	-	-	-	A1	-	-	-	-
.	3:101323667-101323671	-	upstream_gene_variant	MODIFIER	-	ENSGALG00000053822	Transcript	ENSGALT00000100665.1	lncRNA	-	-	-	-	-	-	-	-	-	-	90597	-1	-	-	-	-	-	-	-	-	-	-	-
.	3:101323667-101323671	-	upstream_gene_variant	MODIFIER	-	ENSGALG00000053822	Transcript	ENSGALT00000107829.1	lncRNA	-	-	-	-	-	-	-	-	-	-	94128	-1	-	-	-	-	-	-	-	-	-	-	-
.	3:101352614-101352614	A	downstream_gene_variant	MODIFIER	-	ENSGALG00000016475	Transcript	ENSGALT00000026579.5	protein_coding	-	-	-	-	-	-	-	-	-	-	5101	1	-	-	-	-	-	-	P1	-	-	-	-
.	3:101352614-101352614	A	downstream_gene_variant	MODIFIER	LAPTM4A	ENSGALG00000016479	Transcript	ENSGALT00000026588.5	protein_coding	-	-	-	-	-	-	-	-	-	-	60402	-1	-	EntrezGene	-	-	-	-	P1	-	-	-	-
.	3:101352614-101352614	A	downstream_gene_variant	MODIFIER	MATN3	ENSGALG00000016478	Transcript	ENSGALT00000036867.4	protein_coding	-	-	-	-	-	-	-	-	-	-	41850	-1	-	EntrezGene	-	-	-	-	P1	-	-	-	-
.	3:101352614-101352614	A	downstream_gene_variant	MODIFIER	WDR35	ENSGALG00000016477	Transcript	ENSGALT00000036870.4	protein_coding	-	-	-	-	-	-	-	-	-	-	2377	-1	-	HGNC	HGNC:29250	-	-	-	P5	-	-	-	-
.	3:101352614-101352614	A	downstream_gene_variant	MODIFIER	TTC32	ENSGALG00000016476	Transcript	ENSGALT00000046634.2	protein_coding	-	-	-	-	-	-	-	-	-	-	481	-1	-	HGNC	HGNC:32954	-	-	-	P1	-	-	-	-
.	3:101352614-101352614	A	downstream_gene_variant	MODIFIER	WDR35	ENSGALG00000016477	Transcript	ENSGALT00000063531.2	protein_coding	-	-	-	-	-	-	-	-	-	-	1846	-1	-	HGNC	HGNC:29250	-	-	-	A1	-	-	-	-
.	3:101371205-101371205	A	downstream_gene_variant	MODIFIER	-	ENSGALG00000016475	Transcript	ENSGALT00000026579.5	protein_coding	-	-	-	-	-	-	-	-	-	-	23692	1	-	-	-	-	-	-	P1	-	-	-	-
.	3:101371205-101371205	A	downstream_gene_variant	MODIFIER	LAPTM4A	ENSGALG00000016479	Transcript	ENSGALT00000026588.5	protein_coding	-	-	-	-	-	-	-	-	-	-	41811	-1	-	EntrezGene	-	-	-	-	P1	-	-	-	-
.	3:101371205-101371205	A	downstream_gene_variant	MODIFIER	MATN3	ENSGALG00000016478	Transcript	ENSGALT00000036867.4	protein_coding	-	-	-	-	-	-	-	-	-	-	23259	-1	-	EntrezGene	-	-	-	-	P1	-	-	-	-
.	3:101371205-101371205	A	intron_variant	MODIFIER	WDR35	ENSGALG00000016477	Transcript	ENSGALT00000036870.4	protein_coding	-	13/27	-	-	-	-	-	-	-	-	-	-1	-	HGNC	HGNC:29250	-	-	-	P5	-	-	-	-
.	3:101371205-101371205	A	upstream_gene_variant	MODIFIER	TTC32	ENSGALG00000016476	Transcript	ENSGALT00000046634.2	protein_coding	-	-	-	-	-	-	-	-	-	-	16924	-1	-	HGNC	HGNC:32954	-	-	-	P1	-	-	-	-
.	3:101371205-101371205	A	intron_variant	MODIFIER	WDR35	ENSGALG00000016477	Transcript	ENSGALT00000063531.2	protein_coding	-	12/26	-	-	-	-	-	-	-	-	-	-1	-	HGNC	HGNC:29250	-	-	-	A1	-	-	-	-
.	3:101394438-101394438	A	downstream_gene_variant	MODIFIER	-	ENSGALG00000016475	Transcript	ENSGALT00000026579.5	protein_coding	-	-	-	-	-	-	-	-	-	-	46925	1	-	-	-	-	-	-	P1	-	-	-	-
.	3:101394438-101394438	A	downstream_gene_variant	MODIFIER	LAPTM4A	ENSGALG00000016479	Transcript	ENSGALT00000026588.5	protein_coding	-	-	-	-	-	-	-	-	-	-	18578	-1	-	EntrezGene	-	-	-	-	P1	-	-	-	-
.	3:101394438-101394438	A	downstream_gene_variant	MODIFIER	MATN3	ENSGALG00000016478	Transcript	ENSGALT00000036867.4	protein_coding	-	-	-	-	-	-	-	-	-	-	26	-1	-	EntrezGene	-	-	-	-	P1	-	-	-	-
.	3:101394438-101394438	A	upstream_gene_variant	MODIFIER	WDR35	ENSGALG00000016477	Transcript	ENSGALT00000036870.4	protein_coding	-	-	-	-	-	-	-	-	-	-	3089	-1	-	HGNC	HGNC:29250	-	-	-	P5	-	-	-	-
.	3:101394438-101394438	A	upstream_gene_variant	MODIFIER	TTC32	ENSGALG00000016476	Transcript	ENSGALT00000046634.2	protein_coding	-	-	-	-	-	-	-	-	-	-	40157	-1	-	HGNC	HGNC:32954	-	-	-	P1	-	-	-	-
.	3:101394438-101394438	A	upstream_gene_variant	MODIFIER	WDR35	ENSGALG00000016477	Transcript	ENSGALT00000063531.2	protein_coding	-	-	-	-	-	-	-	-	-	-	3007	-1	-	HGNC	HGNC:29250	-	-	-	A1	-	-	-	-
.	3:101394438-101394438	A	downstream_gene_variant	MODIFIER	-	ENSGALG00000048753	Transcript	ENSGALT00000093535.1	lncRNA	-	-	-	-	-	-	-	-	-	-	78599	-1	-	-	-	-	-	-	-	-	-	-	-
.	3:101394438-101394438	A	downstream_gene_variant	MODIFIER	-	ENSGALG00000048753	Transcript	ENSGALT00000104272.1	lncRNA	-	-	-	-	-	-	-	-	-	-	88560	-1	-	-	-	-	-	-	-	-	-	-	-
.	3:101396017-101396022	-	downstream_gene_variant	MODIFIER	-	ENSGALG00000016475	Transcript	ENSGALT00000026579.5	protein_coding	-	-	-	-	-	-	-	-	-	-	48505	1	-	-	-	-	-	-	P1	-	-	-	-
.	3:101396017-101396022	-	downstream_gene_variant	MODIFIER	LAPTM4A	ENSGALG00000016479	Transcript	ENSGALT00000026588.5	protein_coding	-	-	-	-	-	-	-	-	-	-	16995	-1	-	EntrezGene	-	-	-	-	P1	-	-	-	-
.	3:101396017-101396022	-	intron_variant	MODIFIER	MATN3	ENSGALG00000016478	Transcript	ENSGALT00000036867.4	protein_coding	-	7/7	-	-	-	-	-	-	-	-	-	-1	-	EntrezGene	-	-	-	-	P1	-	-	-	-
.	3:101396017-101396022	-	upstream_gene_variant	MODIFIER	WDR35	ENSGALG00000016477	Transcript	ENSGALT00000036870.4	protein_coding	-	-	-	-	-	-	-	-	-	-	4669	-1	-	HGNC	HGNC:29250	-	-	-	P5	-	-	-	-
.	3:101396017-101396022	-	upstream_gene_variant	MODIFIER	TTC32	ENSGALG00000016476	Transcript	ENSGALT00000046634.2	protein_coding	-	-	-	-	-	-	-	-	-	-	41737	-1	-	HGNC	HGNC:32954	-	-	-	P1	-	-	-	-
.	3:101396017-101396022	-	upstream_gene_variant	MODIFIER	WDR35	ENSGALG00000016477	Transcript	ENSGALT00000063531.2	protein_coding	-	-	-	-	-	-	-	-	-	-	4587	-1	-	HGNC	HGNC:29250	-	-	-	A1	-	-	-	-
.	3:101396017-101396022	-	downstream_gene_variant	MODIFIER	-	ENSGALG00000048753	Transcript	ENSGALT00000093535.1	lncRNA	-	-	-	-	-	-	-	-	-	-	77016	-1	-	-	-	-	-	-	-	-	-	-	-
.	3:101396017-101396022	-	downstream_gene_variant	MODIFIER	-	ENSGALG00000048753	Transcript	ENSGALT00000104272.1	lncRNA	-	-	-	-	-	-	-	-	-	-	86977	-1	-	-	-	-	-	-	-	-	-	-	-
.	3:101399624-101399632	-	downstream_gene_variant	MODIFIER	-	ENSGALG00000016475	Transcript	ENSGALT00000026579.5	protein_coding	-	-	-	-	-	-	-	-	-	-	52112	1	-	-	-	-	-	-	P1	-	-	-	-
.	3:101399624-101399632	-	downstream_gene_variant	MODIFIER	LAPTM4A	ENSGALG00000016479	Transcript	ENSGALT00000026588.5	protein_coding	-	-	-	-	-	-	-	-	-	-	13385	-1	-	EntrezGene	-	-	-	-	P1	-	-	-	-
.	3:101399624-101399632	-	intron_variant	MODIFIER	MATN3	ENSGALG00000016478	Transcript	ENSGALT00000036867.4	protein_coding	-	6/7	-	-	-	-	-	-	-	-	-	-1	-	EntrezGene	-	-	-	-	P1	-	-	-	-
.	3:101399624-101399632	-	upstream_gene_variant	MODIFIER	WDR35	ENSGALG00000016477	Transcript	ENSGALT00000036870.4	protein_coding	-	-	-	-	-	-	-	-	-	-	8276	-1	-	HGNC	HGNC:29250	-	-	-	P5	-	-	-	-
.	3:101399624-101399632	-	upstream_gene_variant	MODIFIER	TTC32	ENSGALG00000016476	Transcript	ENSGALT00000046634.2	protein_coding	-	-	-	-	-	-	-	-	-	-	45344	-1	-	HGNC	HGNC:32954	-	-	-	P1	-	-	-	-
.	3:101399624-101399632	-	upstream_gene_variant	MODIFIER	WDR35	ENSGALG00000016477	Transcript	ENSGALT00000063531.2	protein_coding	-	-	-	-	-	-	-	-	-	-	8194	-1	-	HGNC	HGNC:29250	-	-	-	A1	-	-	-	-
.	3:101399624-101399632	-	downstream_gene_variant	MODIFIER	-	ENSGALG00000048753	Transcript	ENSGALT00000093535.1	lncRNA	-	-	-	-	-	-	-	-	-	-	73406	-1	-	-	-	-	-	-	-	-	-	-	-
.	3:101399624-101399632	-	downstream_gene_variant	MODIFIER	-	ENSGALG00000048753	Transcript	ENSGALT00000104272.1	lncRNA	-	-	-	-	-	-	-	-	-	-	83367	-1	-	-	-	-	-	-	-	-	-	-	-
.	3:101402717-101402717	T	downstream_gene_variant	MODIFIER	-	ENSGALG00000016475	Transcript	ENSGALT00000026579.5	protein_coding	-	-	-	-	-	-	-	-	-	rs739781883	55204	1	-	-	-	-	-	-	P1	-	-	-	-
.	3:101402717-101402717	T	downstream_gene_variant	MODIFIER	LAPTM4A	ENSGALG00000016479	Transcript	ENSGALT00000026588.5	protein_coding	-	-	-	-	-	-	-	-	-	rs739781883	10299	-1	-	EntrezGene	-	-	-	-	P1	-	-	-	-
.	3:101402717-101402717	T	intron_variant	MODIFIER	MATN3	ENSGALG00000016478	Transcript	ENSGALT00000036867.4	protein_coding	-	4/7	-	-	-	-	-	-	-	rs739781883	-	-1	-	EntrezGene	-	-	-	-	P1	-	-	-	-
.	3:101402717-101402717	T	upstream_gene_variant	MODIFIER	WDR35	ENSGALG00000016477	Transcript	ENSGALT00000036870.4	protein_coding	-	-	-	-	-	-	-	-	-	rs739781883	11368	-1	-	HGNC	HGNC:29250	-	-	-	P5	-	-	-	-
.	3:101402717-101402717	T	upstream_gene_variant	MODIFIER	TTC32	ENSGALG00000016476	Transcript	ENSGALT00000046634.2	protein_coding	-	-	-	-	-	-	-	-	-	rs739781883	48436	-1	-	HGNC	HGNC:32954	-	-	-	P1	-	-	-	-
.	3:101402717-101402717	T	upstream_gene_variant	MODIFIER	WDR35	ENSGALG00000016477	Transcript	ENSGALT00000063531.2	protein_coding	-	-	-	-	-	-	-	-	-	rs739781883	11286	-1	-	HGNC	HGNC:29250	-	-	-	A1	-	-	-	-
.	3:101402717-101402717	T	downstream_gene_variant	MODIFIER	-	ENSGALG00000048753	Transcript	ENSGALT00000093535.1	lncRNA	-	-	-	-	-	-	-	-	-	rs739781883	70320	-1	-	-	-	-	-	-	-	-	-	-	-
.	3:101402717-101402717	T	downstream_gene_variant	MODIFIER	-	ENSGALG00000048753	Transcript	ENSGALT00000104272.1	lncRNA	-	-	-	-	-	-	-	-	-	rs739781883	80281	-1	-	-	-	-	-	-	-	-	-	-	-
.	3:101415383-101415383	AA	downstream_gene_variant	MODIFIER	-	ENSGALG00000016475	Transcript	ENSGALT00000026579.5	protein_coding	-	-	-	-	-	-	-	-	-	-	67870	1	-	-	-	-	-	-	P1	-	-	-	-
.	3:101415383-101415383	AA	splice_region_variant,splice_polypyrimidine_tract_variant,intron_variant	LOW	LAPTM4A	ENSGALG00000016479	Transcript	ENSGALT00000026588.5	protein_coding	-	4/6	-	-	-	-	-	-	-	-	-	-1	-	EntrezGene	-	-	-	-	P1	-	-	-	-
.	3:101415383-101415383	AA	upstream_gene_variant	MODIFIER	MATN3	ENSGALG00000016478	Transcript	ENSGALT00000036867.4	protein_coding	-	-	-	-	-	-	-	-	-	-	5641	-1	-	EntrezGene	-	-	-	-	P1	-	-	-	-
.	3:101415383-101415383	AA	upstream_gene_variant	MODIFIER	WDR35	ENSGALG00000016477	Transcript	ENSGALT00000036870.4	protein_coding	-	-	-	-	-	-	-	-	-	-	24034	-1	-	HGNC	HGNC:29250	-	-	-	P5	-	-	-	-
.	3:101415383-101415383	AA	upstream_gene_variant	MODIFIER	TTC32	ENSGALG00000016476	Transcript	ENSGALT00000046634.2	protein_coding	-	-	-	-	-	-	-	-	-	-	61102	-1	-	HGNC	HGNC:32954	-	-	-	P1	-	-	-	-
.	3:101415383-101415383	AA	upstream_gene_variant	MODIFIER	WDR35	ENSGALG00000016477	Transcript	ENSGALT00000063531.2	protein_coding	-	-	-	-	-	-	-	-	-	-	23952	-1	-	HGNC	HGNC:29250	-	-	-	A1	-	-	-	-
.	3:101415383-101415383	AA	downstream_gene_variant	MODIFIER	-	ENSGALG00000048753	Transcript	ENSGALT00000093535.1	lncRNA	-	-	-	-	-	-	-	-	-	-	57654	-1	-	-	-	-	-	-	-	-	-	-	-
.	3:101415383-101415383	AA	downstream_gene_variant	MODIFIER	-	ENSGALG00000048753	Transcript	ENSGALT00000104272.1	lncRNA	-	-	-	-	-	-	-	-	-	-	67615	-1	-	-	-	-	-	-	-	-	-	-	-
.	3:101431580-101431583	-	downstream_gene_variant	MODIFIER	-	ENSGALG00000016475	Transcript	ENSGALT00000026579.5	protein_coding	-	-	-	-	-	-	-	-	-	-	84068	1	-	-	-	-	-	-	P1	-	-	-	-
.	3:101431580-101431583	-	upstream_gene_variant	MODIFIER	LAPTM4A	ENSGALG00000016479	Transcript	ENSGALT00000026588.5	protein_coding	-	-	-	-	-	-	-	-	-	-	5111	-1	-	EntrezGene	-	-	-	-	P1	-	-	-	-
.	3:101431580-101431583	-	upstream_gene_variant	MODIFIER	MATN3	ENSGALG00000016478	Transcript	ENSGALT00000036867.4	protein_coding	-	-	-	-	-	-	-	-	-	-	21839	-1	-	EntrezGene	-	-	-	-	P1	-	-	-	-
.	3:101431580-101431583	-	upstream_gene_variant	MODIFIER	WDR35	ENSGALG00000016477	Transcript	ENSGALT00000036870.4	protein_coding	-	-	-	-	-	-	-	-	-	-	40232	-1	-	HGNC	HGNC:29250	-	-	-	P5	-	-	-	-
.	3:101431580-101431583	-	upstream_gene_variant	MODIFIER	TTC32	ENSGALG00000016476	Transcript	ENSGALT00000046634.2	protein_coding	-	-	-	-	-	-	-	-	-	-	77300	-1	-	HGNC	HGNC:32954	-	-	-	P1	-	-	-	-
.	3:101431580-101431583	-	upstream_gene_variant	MODIFIER	WDR35	ENSGALG00000016477	Transcript	ENSGALT00000063531.2	protein_coding	-	-	-	-	-	-	-	-	-	-	40150	-1	-	HGNC	HGNC:29250	-	-	-	A1	-	-	-	-
.	3:101431580-101431583	-	downstream_gene_variant	MODIFIER	-	ENSGALG00000048753	Transcript	ENSGALT00000093535.1	lncRNA	-	-	-	-	-	-	-	-	-	-	41455	-1	-	-	-	-	-	-	-	-	-	-	-
.	3:101431580-101431583	-	downstream_gene_variant	MODIFIER	-	ENSGALG00000048753	Transcript	ENSGALT00000104272.1	lncRNA	-	-	-	-	-	-	-	-	-	-	51416	-1	-	-	-	-	-	-	-	-	-	-	-
.	3:101438479-101438480	-	downstream_gene_variant	MODIFIER	-	ENSGALG00000016475	Transcript	ENSGALT00000026579.5	protein_coding	-	-	-	-	-	-	-	-	-	-	90967	1	-	-	-	-	-	-	P1	-	-	-	-
.	3:101438479-101438480	-	upstream_gene_variant	MODIFIER	LAPTM4A	ENSGALG00000016479	Transcript	ENSGALT00000026588.5	protein_coding	-	-	-	-	-	-	-	-	-	-	12010	-1	-	EntrezGene	-	-	-	-	P1	-	-	-	-
.	3:101438479-101438480	-	upstream_gene_variant	MODIFIER	MATN3	ENSGALG00000016478	Transcript	ENSGALT00000036867.4	protein_coding	-	-	-	-	-	-	-	-	-	-	28738	-1	-	EntrezGene	-	-	-	-	P1	-	-	-	-
.	3:101438479-101438480	-	upstream_gene_variant	MODIFIER	WDR35	ENSGALG00000016477	Transcript	ENSGALT00000036870.4	protein_coding	-	-	-	-	-	-	-	-	-	-	47131	-1	-	HGNC	HGNC:29250	-	-	-	P5	-	-	-	-
.	3:101438479-101438480	-	upstream_gene_variant	MODIFIER	TTC32	ENSGALG00000016476	Transcript	ENSGALT00000046634.2	protein_coding	-	-	-	-	-	-	-	-	-	-	84199	-1	-	HGNC	HGNC:32954	-	-	-	P1	-	-	-	-
.	3:101438479-101438480	-	upstream_gene_variant	MODIFIER	WDR35	ENSGALG00000016477	Transcript	ENSGALT00000063531.2	protein_coding	-	-	-	-	-	-	-	-	-	-	47049	-1	-	HGNC	HGNC:29250	-	-	-	A1	-	-	-	-
.	3:101438479-101438480	-	downstream_gene_variant	MODIFIER	-	ENSGALG00000048753	Transcript	ENSGALT00000093535.1	lncRNA	-	-	-	-	-	-	-	-	-	-	34558	-1	-	-	-	-	-	-	-	-	-	-	-
.	3:101438479-101438480	-	downstream_gene_variant	MODIFIER	-	ENSGALG00000048753	Transcript	ENSGALT00000104272.1	lncRNA	-	-	-	-	-	-	-	-	-	-	44519	-1	-	-	-	-	-	-	-	-	-	-	-
.	3:101525367-101525367	GCTGGAGATGAGCAGTTT	upstream_gene_variant	MODIFIER	LAPTM4A	ENSGALG00000016479	Transcript	ENSGALT00000026588.5	protein_coding	-	-	-	-	-	-	-	-	-	-	98897	-1	-	EntrezGene	-	-	-	-	P1	-	-	-	-
.	3:101525367-101525367	GCTGGAGATGAGCAGTTT	downstream_gene_variant	MODIFIER	SDC1	ENSGALG00000016480	Transcript	ENSGALT00000026589.6	protein_coding	-	-	-	-	-	-	-	-	-	-	20904	-1	-	HGNC	HGNC:10658	-	-	-	P1	-	-	-	-
.	3:101525367-101525367	GCTGGAGATGAGCAGTTT	downstream_gene_variant	MODIFIER	PUM2	ENSGALG00000016481	Transcript	ENSGALT00000026590.6	protein_coding	-	-	-	-	-	-	-	-	-	-	52922	-1	-	EntrezGene	-	-	-	-	A2	-	-	-	-
.	3:101525367-101525367	GCTGGAGATGAGCAGTTT	downstream_gene_variant	MODIFIER	-	ENSGALG00000028209	Transcript	ENSGALT00000044178.2	misc_RNA	-	-	-	-	-	-	-	-	-	-	64316	-1	-	-	-	-	-	-	-	-	-	-	-
.	3:101525367-101525367	GCTGGAGATGAGCAGTTT	downstream_gene_variant	MODIFIER	PUM2	ENSGALG00000016481	Transcript	ENSGALT00000047806.2	protein_coding	-	-	-	-	-	-	-	-	-	-	53046	-1	-	EntrezGene	-	-	-	-	A2	-	-	-	-
.	3:101525367-101525367	GCTGGAGATGAGCAGTTT	downstream_gene_variant	MODIFIER	PUM2	ENSGALG00000016481	Transcript	ENSGALT00000062855.2	protein_coding	-	-	-	-	-	-	-	-	-	-	53046	-1	-	EntrezGene	-	-	-	-	P5	-	-	-	-
.	3:101525367-101525367	GCTGGAGATGAGCAGTTT	downstream_gene_variant	MODIFIER	-	ENSGALG00000051739	Transcript	ENSGALT00000092281.1	protein_coding	-	-	-	-	-	-	-	-	-	-	51208	-1	-	-	-	-	-	-	P1	-	-	-	-
.	3:101525367-101525367	GCTGGAGATGAGCAGTTT	upstream_gene_variant	MODIFIER	-	ENSGALG00000048753	Transcript	ENSGALT00000093535.1	lncRNA	-	-	-	-	-	-	-	-	-	-	30042	-1	-	-	-	-	-	-	-	-	-	-	-
.	3:101525367-101525367	GCTGGAGATGAGCAGTTT	upstream_gene_variant	MODIFIER	-	ENSGALG00000048753	Transcript	ENSGALT00000104272.1	lncRNA	-	-	-	-	-	-	-	-	-	-	30144	-1	-	-	-	-	-	-	-	-	-	-	-
.	3:101525561-101525562	-	upstream_gene_variant	MODIFIER	LAPTM4A	ENSGALG00000016479	Transcript	ENSGALT00000026588.5	protein_coding	-	-	-	-	-	-	-	-	-	-	99092	-1	-	EntrezGene	-	-	-	-	P1	-	-	-	-
.	3:101525561-101525562	-	downstream_gene_variant	MODIFIER	SDC1	ENSGALG00000016480	Transcript	ENSGALT00000026589.6	protein_coding	-	-	-	-	-	-	-	-	-	-	20710	-1	-	HGNC	HGNC:10658	-	-	-	P1	-	-	-	-
.	3:101525561-101525562	-	downstream_gene_variant	MODIFIER	PUM2	ENSGALG00000016481	Transcript	ENSGALT00000026590.6	protein_coding	-	-	-	-	-	-	-	-	-	-	52728	-1	-	EntrezGene	-	-	-	-	A2	-	-	-	-
.	3:101525561-101525562	-	downstream_gene_variant	MODIFIER	-	ENSGALG00000028209	Transcript	ENSGALT00000044178.2	misc_RNA	-	-	-	-	-	-	-	-	-	-	64122	-1	-	-	-	-	-	-	-	-	-	-	-
.	3:101525561-101525562	-	downstream_gene_variant	MODIFIER	PUM2	ENSGALG00000016481	Transcript	ENSGALT00000047806.2	protein_coding	-	-	-	-	-	-	-	-	-	-	52852	-1	-	EntrezGene	-	-	-	-	A2	-	-	-	-
.	3:101525561-101525562	-	downstream_gene_variant	MODIFIER	PUM2	ENSGALG00000016481	Transcript	ENSGALT00000062855.2	protein_coding	-	-	-	-	-	-	-	-	-	-	52852	-1	-	EntrezGene	-	-	-	-	P5	-	-	-	-
.	3:101525561-101525562	-	downstream_gene_variant	MODIFIER	-	ENSGALG00000051739	Transcript	ENSGALT00000092281.1	protein_coding	-	-	-	-	-	-	-	-	-	-	51014	-1	-	-	-	-	-	-	P1	-	-	-	-
.	3:101525561-101525562	-	upstream_gene_variant	MODIFIER	-	ENSGALG00000048753	Transcript	ENSGALT00000093535.1	lncRNA	-	-	-	-	-	-	-	-	-	-	30237	-1	-	-	-	-	-	-	-	-	-	-	-
.	3:101525561-101525562	-	upstream_gene_variant	MODIFIER	-	ENSGALG00000048753	Transcript	ENSGALT00000104272.1	lncRNA	-	-	-	-	-	-	-	-	-	-	30339	-1	-	-	-	-	-	-	-	-	-	-	-
.	3:101527402-101527404	-	downstream_gene_variant	MODIFIER	SDC1	ENSGALG00000016480	Transcript	ENSGALT00000026589.6	protein_coding	-	-	-	-	-	-	-	-	-	-	18868	-1	-	HGNC	HGNC:10658	-	-	-	P1	-	-	-	-
.	3:101527402-101527404	-	downstream_gene_variant	MODIFIER	PUM2	ENSGALG00000016481	Transcript	ENSGALT00000026590.6	protein_coding	-	-	-	-	-	-	-	-	-	-	50886	-1	-	EntrezGene	-	-	-	-	A2	-	-	-	-
.	3:101527402-101527404	-	downstream_gene_variant	MODIFIER	-	ENSGALG00000028209	Transcript	ENSGALT00000044178.2	misc_RNA	-	-	-	-	-	-	-	-	-	-	62280	-1	-	-	-	-	-	-	-	-	-	-	-
.	3:101527402-101527404	-	downstream_gene_variant	MODIFIER	PUM2	ENSGALG00000016481	Transcript	ENSGALT00000047806.2	protein_coding	-	-	-	-	-	-	-	-	-	-	51010	-1	-	EntrezGene	-	-	-	-	A2	-	-	-	-
.	3:101527402-101527404	-	downstream_gene_variant	MODIFIER	PUM2	ENSGALG00000016481	Transcript	ENSGALT00000062855.2	protein_coding	-	-	-	-	-	-	-	-	-	-	51010	-1	-	EntrezGene	-	-	-	-	P5	-	-	-	-
.	3:101527402-101527404	-	downstream_gene_variant	MODIFIER	-	ENSGALG00000051739	Transcript	ENSGALT00000092281.1	protein_coding	-	-	-	-	-	-	-	-	-	-	49172	-1	-	-	-	-	-	-	P1	-	-	-	-
.	3:101527402-101527404	-	upstream_gene_variant	MODIFIER	-	ENSGALG00000048753	Transcript	ENSGALT00000093535.1	lncRNA	-	-	-	-	-	-	-	-	-	-	32078	-1	-	-	-	-	-	-	-	-	-	-	-
.	3:101527402-101527404	-	upstream_gene_variant	MODIFIER	-	ENSGALG00000048753	Transcript	ENSGALT00000104272.1	lncRNA	-	-	-	-	-	-	-	-	-	-	32180	-1	-	-	-	-	-	-	-	-	-	-	-
.	3:101528223-101528223	C	downstream_gene_variant	MODIFIER	SDC1	ENSGALG00000016480	Transcript	ENSGALT00000026589.6	protein_coding	-	-	-	-	-	-	-	-	-	-	18048	-1	-	HGNC	HGNC:10658	-	-	-	P1	-	-	-	-
.	3:101528223-101528223	C	downstream_gene_variant	MODIFIER	PUM2	ENSGALG00000016481	Transcript	ENSGALT00000026590.6	protein_coding	-	-	-	-	-	-	-	-	-	-	50066	-1	-	EntrezGene	-	-	-	-	A2	-	-	-	-
.	3:101528223-101528223	C	downstream_gene_variant	MODIFIER	-	ENSGALG00000028209	Transcript	ENSGALT00000044178.2	misc_RNA	-	-	-	-	-	-	-	-	-	-	61460	-1	-	-	-	-	-	-	-	-	-	-	-
.	3:101528223-101528223	C	downstream_gene_variant	MODIFIER	PUM2	ENSGALG00000016481	Transcript	ENSGALT00000047806.2	protein_coding	-	-	-	-	-	-	-	-	-	-	50190	-1	-	EntrezGene	-	-	-	-	A2	-	-	-	-
.	3:101528223-101528223	C	downstream_gene_variant	MODIFIER	PUM2	ENSGALG00000016481	Transcript	ENSGALT00000062855.2	protein_coding	-	-	-	-	-	-	-	-	-	-	50190	-1	-	EntrezGene	-	-	-	-	P5	-	-	-	-
.	3:101528223-101528223	C	downstream_gene_variant	MODIFIER	-	ENSGALG00000051739	Transcript	ENSGALT00000092281.1	protein_coding	-	-	-	-	-	-	-	-	-	-	48352	-1	-	-	-	-	-	-	P1	-	-	-	-
.	3:101528223-101528223	C	upstream_gene_variant	MODIFIER	-	ENSGALG00000048753	Transcript	ENSGALT00000093535.1	lncRNA	-	-	-	-	-	-	-	-	-	-	32898	-1	-	-	-	-	-	-	-	-	-	-	-
.	3:101528223-101528223	C	upstream_gene_variant	MODIFIER	-	ENSGALG00000048753	Transcript	ENSGALT00000104272.1	lncRNA	-	-	-	-	-	-	-	-	-	-	33000	-1	-	-	-	-	-	-	-	-	-	-	-
.	3:101539230-101539231	-	downstream_gene_variant	MODIFIER	SDC1	ENSGALG00000016480	Transcript	ENSGALT00000026589.6	protein_coding	-	-	-	-	-	-	-	-	-	-	7041	-1	-	HGNC	HGNC:10658	-	-	-	P1	-	-	-	-
.	3:101539230-101539231	-	downstream_gene_variant	MODIFIER	PUM2	ENSGALG00000016481	Transcript	ENSGALT00000026590.6	protein_coding	-	-	-	-	-	-	-	-	-	-	39059	-1	-	EntrezGene	-	-	-	-	A2	-	-	-	-
.	3:101539230-101539231	-	downstream_gene_variant	MODIFIER	-	ENSGALG00000028209	Transcript	ENSGALT00000044178.2	misc_RNA	-	-	-	-	-	-	-	-	-	-	50453	-1	-	-	-	-	-	-	-	-	-	-	-
.	3:101539230-101539231	-	downstream_gene_variant	MODIFIER	PUM2	ENSGALG00000016481	Transcript	ENSGALT00000047806.2	protein_coding	-	-	-	-	-	-	-	-	-	-	39183	-1	-	EntrezGene	-	-	-	-	A2	-	-	-	-
.	3:101539230-101539231	-	downstream_gene_variant	MODIFIER	PUM2	ENSGALG00000016481	Transcript	ENSGALT00000062855.2	protein_coding	-	-	-	-	-	-	-	-	-	-	39183	-1	-	EntrezGene	-	-	-	-	P5	-	-	-	-
.	3:101539230-101539231	-	downstream_gene_variant	MODIFIER	-	ENSGALG00000051739	Transcript	ENSGALT00000092281.1	protein_coding	-	-	-	-	-	-	-	-	-	-	37345	-1	-	-	-	-	-	-	P1	-	-	-	-
.	3:101539230-101539231	-	upstream_gene_variant	MODIFIER	-	ENSGALG00000048753	Transcript	ENSGALT00000093535.1	lncRNA	-	-	-	-	-	-	-	-	-	-	43906	-1	-	-	-	-	-	-	-	-	-	-	-
.	3:101539230-101539231	-	upstream_gene_variant	MODIFIER	-	ENSGALG00000048753	Transcript	ENSGALT00000104272.1	lncRNA	-	-	-	-	-	-	-	-	-	-	44008	-1	-	-	-	-	-	-	-	-	-	-	-
.	3:101541841-101541845	-	downstream_gene_variant	MODIFIER	SDC1	ENSGALG00000016480	Transcript	ENSGALT00000026589.6	protein_coding	-	-	-	-	-	-	-	-	-	-	4427	-1	-	HGNC	HGNC:10658	-	-	-	P1	-	-	-	-
.	3:101541841-101541845	-	downstream_gene_variant	MODIFIER	PUM2	ENSGALG00000016481	Transcript	ENSGALT00000026590.6	protein_coding	-	-	-	-	-	-	-	-	-	-	36445	-1	-	EntrezGene	-	-	-	-	A2	-	-	-	-
.	3:101541841-101541845	-	downstream_gene_variant	MODIFIER	-	ENSGALG00000028209	Transcript	ENSGALT00000044178.2	misc_RNA	-	-	-	-	-	-	-	-	-	-	47839	-1	-	-	-	-	-	-	-	-	-	-	-
.	3:101541841-101541845	-	downstream_gene_variant	MODIFIER	PUM2	ENSGALG00000016481	Transcript	ENSGALT00000047806.2	protein_coding	-	-	-	-	-	-	-	-	-	-	36569	-1	-	EntrezGene	-	-	-	-	A2	-	-	-	-
.	3:101541841-101541845	-	downstream_gene_variant	MODIFIER	PUM2	ENSGALG00000016481	Transcript	ENSGALT00000062855.2	protein_coding	-	-	-	-	-	-	-	-	-	-	36569	-1	-	EntrezGene	-	-	-	-	P5	-	-	-	-
.	3:101541841-101541845	-	downstream_gene_variant	MODIFIER	-	ENSGALG00000051739	Transcript	ENSGALT00000092281.1	protein_coding	-	-	-	-	-	-	-	-	-	-	34731	-1	-	-	-	-	-	-	P1	-	-	-	-
.	3:101541841-101541845	-	upstream_gene_variant	MODIFIER	-	ENSGALG00000048753	Transcript	ENSGALT00000093535.1	lncRNA	-	-	-	-	-	-	-	-	-	-	46517	-1	-	-	-	-	-	-	-	-	-	-	-
.	3:101541841-101541845	-	upstream_gene_variant	MODIFIER	-	ENSGALG00000048753	Transcript	ENSGALT00000104272.1	lncRNA	-	-	-	-	-	-	-	-	-	-	46619	-1	-	-	-	-	-	-	-	-	-	-	-
.	3:101559446-101559446	A	intron_variant	MODIFIER	SDC1	ENSGALG00000016480	Transcript	ENSGALT00000026589.6	protein_coding	-	1/4	-	-	-	-	-	-	-	rs737072368	-	-1	-	HGNC	HGNC:10658	-	-	-	P1	-	-	-	-
.	3:101559446-101559446	A	downstream_gene_variant	MODIFIER	PUM2	ENSGALG00000016481	Transcript	ENSGALT00000026590.6	protein_coding	-	-	-	-	-	-	-	-	-	rs737072368	18843	-1	-	EntrezGene	-	-	-	-	A2	-	-	-	-
.	3:101559446-101559446	A	upstream_gene_variant	MODIFIER	-	ENSGALG00000016483	Transcript	ENSGALT00000026593.5	protein_coding	-	-	-	-	-	-	-	-	-	rs737072368	91425	1	-	-	-	-	-	-	P5	-	-	-	-
.	3:101559446-101559446	A	downstream_gene_variant	MODIFIER	-	ENSGALG00000028209	Transcript	ENSGALT00000044178.2	misc_RNA	-	-	-	-	-	-	-	-	-	rs737072368	30237	-1	-	-	-	-	-	-	-	-	-	-	-
.	3:101559446-101559446	A	downstream_gene_variant	MODIFIER	PUM2	ENSGALG00000016481	Transcript	ENSGALT00000047806.2	protein_coding	-	-	-	-	-	-	-	-	-	rs737072368	18967	-1	-	EntrezGene	-	-	-	-	A2	-	-	-	-
.	3:101559446-101559446	A	downstream_gene_variant	MODIFIER	PUM2	ENSGALG00000016481	Transcript	ENSGALT00000062855.2	protein_coding	-	-	-	-	-	-	-	-	-	rs737072368	18967	-1	-	EntrezGene	-	-	-	-	P5	-	-	-	-
.	3:101559446-101559446	A	upstream_gene_variant	MODIFIER	-	ENSGALG00000016483	Transcript	ENSGALT00000090499.1	protein_coding	-	-	-	-	-	-	-	-	-	rs737072368	92763	1	-	-	-	-	-	-	A2	-	-	-	-
.	3:101559446-101559446	A	downstream_gene_variant	MODIFIER	-	ENSGALG00000051739	Transcript	ENSGALT00000092281.1	protein_coding	-	-	-	-	-	-	-	-	-	rs737072368	17129	-1	-	-	-	-	-	-	P1	-	-	-	-
.	3:101559446-101559446	A	upstream_gene_variant	MODIFIER	-	ENSGALG00000048753	Transcript	ENSGALT00000093535.1	lncRNA	-	-	-	-	-	-	-	-	-	rs737072368	64121	-1	-	-	-	-	-	-	-	-	-	-	-
.	3:101559446-101559446	A	upstream_gene_variant	MODIFIER	-	ENSGALG00000048753	Transcript	ENSGALT00000104272.1	lncRNA	-	-	-	-	-	-	-	-	-	rs737072368	64223	-1	-	-	-	-	-	-	-	-	-	-	-
.	8:5844087-5844087	A	upstream_gene_variant	MODIFIER	LRRC52	ENSGALG00000003443	Transcript	ENSGALT00000005451.6	protein_coding	-	-	-	-	-	-	-	-	-	rs1058868500	5096	1	-	HGNC	HGNC:32156	-	-	-	P1	-	-	-	-
.	8:5844087-5844087	A	upstream_gene_variant	MODIFIER	MGST3	ENSGALG00000003445	Transcript	ENSGALT00000005458.5	protein_coding	-	-	-	-	-	-	-	-	-	rs1058868500	5103	1	-	EntrezGene	-	-	-	-	P1	-	-	-	-
.	8:5844087-5844087	A	downstream_gene_variant	MODIFIER	ALDH9A1	ENSGALG00000003495	Transcript	ENSGALT00000005530.6	protein_coding	-	-	-	-	-	-	-	-	-	rs1058868500	14656	-1	-	HGNC	HGNC:412	-	-	-	P1	-	-	-	-
.	8:5844087-5844087	A	upstream_gene_variant	MODIFIER	UCK2	ENSGALG00000003510	Transcript	ENSGALT00000005552.5	protein_coding	-	-	-	-	-	-	-	-	-	rs1058868500	44546	1	-	EntrezGene	-	-	-	-	P1	-	-	-	-
.	8:5844087-5844087	A	upstream_gene_variant	MODIFIER	DARS2	ENSGALG00000023749	Transcript	ENSGALT00000005721.6	protein_coding	-	-	-	-	-	-	-	-	-	rs1058868500	90312	1	-	HGNC	HGNC:25538	-	-	-	P1	-	-	-	-
.	8:5844087-5844087	A	splice_region_variant,splice_polypyrimidine_tract_variant,intron_variant	LOW	NUF2	ENSGALG00000003438	Transcript	ENSGALT00000039783.4	protein_coding	-	6/12	-	-	-	-	-	-	-	rs1058868500	-	-1	-	EntrezGene	-	-	-	-	P1	-	-	-	-
.	8:5844087-5844087	A	upstream_gene_variant	MODIFIER	KLHL20	ENSGALG00000036931	Transcript	ENSGALT00000078291.2	protein_coding	-	-	-	-	-	-	-	-	-	rs1058868500	66310	1	-	EntrezGene	-	-	-	-	P5	-	-	-	-
.	8:5844087-5844087	A	upstream_gene_variant	MODIFIER	KLHL20	ENSGALG00000036931	Transcript	ENSGALT00000078623.2	protein_coding	-	-	-	-	-	-	-	-	-	rs1058868500	65095	1	-	EntrezGene	-	-	-	-	A1	-	-	-	-
.	8:5844087-5844087	A	downstream_gene_variant	MODIFIER	CENPL	ENSGALG00000038411	Transcript	ENSGALT00000085107.2	protein_coding	-	-	-	-	-	-	-	-	-	rs1058868500	87326	-1	-	EntrezGene	-	-	-	-	P1	-	-	-	-
.	8:5844087-5844087	A	downstream_gene_variant	MODIFIER	TMCO1	ENSGALG00000033460	Transcript	ENSGALT00000088539.2	protein_coding	-	-	-	-	-	-	-	-	-	rs1058868500	22381	-1	-	HGNC	HGNC:18188	-	-	-	P1	-	-	-	-
.	8:5844087-5844087	A	downstream_gene_variant	MODIFIER	-	ENSGALG00000049512	Transcript	ENSGALT00000098303.1	pseudogene	-	-	-	-	-	-	-	-	-	rs1058868500	34286	-1	-	-	-	-	-	-	-	-	-	-	-
.	8:5844262-5844265	-	upstream_gene_variant	MODIFIER	LRRC52	ENSGALG00000003443	Transcript	ENSGALT00000005451.6	protein_coding	-	-	-	-	-	-	-	-	-	rs1058208241	4919	1	-	HGNC	HGNC:32156	-	-	-	P1	-	-	-	-
.	8:5844262-5844265	-	upstream_gene_variant	MODIFIER	MGST3	ENSGALG00000003445	Transcript	ENSGALT00000005458.5	protein_coding	-	-	-	-	-	-	-	-	-	rs1058208241	4926	1	-	EntrezGene	-	-	-	-	P1	-	-	-	-
.	8:5844262-5844265	-	downstream_gene_variant	MODIFIER	ALDH9A1	ENSGALG00000003495	Transcript	ENSGALT00000005530.6	protein_coding	-	-	-	-	-	-	-	-	-	rs1058208241	14479	-1	-	HGNC	HGNC:412	-	-	-	P1	-	-	-	-
.	8:5844262-5844265	-	upstream_gene_variant	MODIFIER	UCK2	ENSGALG00000003510	Transcript	ENSGALT00000005552.5	protein_coding	-	-	-	-	-	-	-	-	-	rs1058208241	44369	1	-	EntrezGene	-	-	-	-	P1	-	-	-	-
.	8:5844262-5844265	-	upstream_gene_variant	MODIFIER	DARS2	ENSGALG00000023749	Transcript	ENSGALT00000005721.6	protein_coding	-	-	-	-	-	-	-	-	-	rs1058208241	90135	1	-	HGNC	HGNC:25538	-	-	-	P1	-	-	-	-
.	8:5844262-5844265	-	intron_variant	MODIFIER	NUF2	ENSGALG00000003438	Transcript	ENSGALT00000039783.4	protein_coding	-	6/12	-	-	-	-	-	-	-	rs1058208241	-	-1	-	EntrezGene	-	-	-	-	P1	-	-	-	-
.	8:5844262-5844265	-	upstream_gene_variant	MODIFIER	KLHL20	ENSGALG00000036931	Transcript	ENSGALT00000078291.2	protein_coding	-	-	-	-	-	-	-	-	-	rs1058208241	66133	1	-	EntrezGene	-	-	-	-	P5	-	-	-	-
.	8:5844262-5844265	-	upstream_gene_variant	MODIFIER	KLHL20	ENSGALG00000036931	Transcript	ENSGALT00000078623.2	protein_coding	-	-	-	-	-	-	-	-	-	rs1058208241	64918	1	-	EntrezGene	-	-	-	-	A1	-	-	-	-
.	8:5844262-5844265	-	downstream_gene_variant	MODIFIER	CENPL	ENSGALG00000038411	Transcript	ENSGALT00000085107.2	protein_coding	-	-	-	-	-	-	-	-	-	rs1058208241	87149	-1	-	EntrezGene	-	-	-	-	P1	-	-	-	-
.	8:5844262-5844265	-	downstream_gene_variant	MODIFIER	TMCO1	ENSGALG00000033460	Transcript	ENSGALT00000088539.2	protein_coding	-	-	-	-	-	-	-	-	-	rs1058208241	22204	-1	-	HGNC	HGNC:18188	-	-	-	P1	-	-	-	-
.	8:5844262-5844265	-	downstream_gene_variant	MODIFIER	-	ENSGALG00000049512	Transcript	ENSGALT00000098303.1	pseudogene	-	-	-	-	-	-	-	-	-	rs1058208241	34109	-1	-	-	-	-	-	-	-	-	-	-	-
.	8:5862565-5862565	GTGGCA	downstream_gene_variant	MODIFIER	LRRC52	ENSGALG00000003443	Transcript	ENSGALT00000005451.6	protein_coding	-	-	-	-	-	-	-	-	-	-	10822	1	-	HGNC	HGNC:32156	-	-	-	P1	-	-	-	-
.	8:5862565-5862565	GTGGCA	downstream_gene_variant	MODIFIER	MGST3	ENSGALG00000003445	Transcript	ENSGALT00000005458.5	protein_coding	-	-	-	-	-	-	-	-	-	-	4042	1	-	EntrezGene	-	-	-	-	P1	-	-	-	-
.	8:5862565-5862565	GTGGCA	intron_variant	MODIFIER	ALDH9A1	ENSGALG00000003495	Transcript	ENSGALT00000005530.6	protein_coding	-	6/10	-	-	-	-	-	-	-	-	-	-1	-	HGNC	HGNC:412	-	-	-	P1	-	-	-	-
.	8:5862565-5862565	GTGGCA	upstream_gene_variant	MODIFIER	UCK2	ENSGALG00000003510	Transcript	ENSGALT00000005552.5	protein_coding	-	-	-	-	-	-	-	-	-	-	26068	1	-	EntrezGene	-	-	-	-	P1	-	-	-	-
.	8:5862565-5862565	GTGGCA	upstream_gene_variant	MODIFIER	DARS2	ENSGALG00000023749	Transcript	ENSGALT00000005721.6	protein_coding	-	-	-	-	-	-	-	-	-	-	71834	1	-	HGNC	HGNC:25538	-	-	-	P1	-	-	-	-
.	8:5862565-5862565	GTGGCA	upstream_gene_variant	MODIFIER	NUF2	ENSGALG00000003438	Transcript	ENSGALT00000039783.4	protein_coding	-	-	-	-	-	-	-	-	-	-	13462	-1	-	EntrezGene	-	-	-	-	P1	-	-	-	-
.	8:5862565-5862565	GTGGCA	upstream_gene_variant	MODIFIER	RGS8	ENSGALG00000026263	Transcript	ENSGALT00000042774.3	protein_coding	-	-	-	-	-	-	-	-	-	-	98201	1	-	HGNC	HGNC:16810	-	-	-	P1	-	-	-	-
.	8:5862565-5862565	GTGGCA	upstream_gene_variant	MODIFIER	KLHL20	ENSGALG00000036931	Transcript	ENSGALT00000078291.2	protein_coding	-	-	-	-	-	-	-	-	-	-	47832	1	-	EntrezGene	-	-	-	-	P5	-	-	-	-
.	8:5862565-5862565	GTGGCA	upstream_gene_variant	MODIFIER	KLHL20	ENSGALG00000036931	Transcript	ENSGALT00000078623.2	protein_coding	-	-	-	-	-	-	-	-	-	-	46617	1	-	EntrezGene	-	-	-	-	A1	-	-	-	-
.	8:5862565-5862565	GTGGCA	downstream_gene_variant	MODIFIER	CENPL	ENSGALG00000038411	Transcript	ENSGALT00000085107.2	protein_coding	-	-	-	-	-	-	-	-	-	-	68848	-1	-	EntrezGene	-	-	-	-	P1	-	-	-	-
.	8:5862565-5862565	GTGGCA	downstream_gene_variant	MODIFIER	TMCO1	ENSGALG00000033460	Transcript	ENSGALT00000088539.2	protein_coding	-	-	-	-	-	-	-	-	-	-	3903	-1	-	HGNC	HGNC:18188	-	-	-	P1	-	-	-	-
.	8:5862565-5862565	GTGGCA	downstream_gene_variant	MODIFIER	-	ENSGALG00000049512	Transcript	ENSGALT00000098303.1	pseudogene	-	-	-	-	-	-	-	-	-	-	15808	-1	-	-	-	-	-	-	-	-	-	-	-
.	8:24472862-24472862	CTTT	upstream_gene_variant	MODIFIER	TTC39A	ENSGALG00000010540	Transcript	ENSGALT00000017155.7	protein_coding	-	-	-	-	-	-	-	-	-	-	64862	-1	-	HGNC	HGNC:18657	-	-	-	P1	-	-	-	-
.	8:24472862-24472862	CTTT	upstream_gene_variant	MODIFIER	EPS15	ENSGALG00000010543	Transcript	ENSGALT00000017160.5	protein_coding	-	-	-	-	-	-	-	-	-	-	18813	-1	-	EntrezGene	-	-	-	-	P5	-	-	-	-
.	8:24472862-24472862	CTTT	intron_variant	MODIFIER	OSBPL9	ENSGALG00000010555	Transcript	ENSGALT00000017177.7	protein_coding	-	1/23	-	-	-	-	-	-	-	-	-	1	-	HGNC	HGNC:16386	-	-	-	-	-	-	-	-
.	8:24472862-24472862	CTTT	downstream_gene_variant	MODIFIER	NRDC	ENSGALG00000010565	Transcript	ENSGALT00000017192.5	protein_coding	-	-	-	-	-	-	-	-	-	-	52576	-1	-	EntrezGene	-	-	-	-	P1	-	-	-	-
.	8:24472862-24472862	CTTT	downstream_gene_variant	MODIFIER	RAB3B	ENSGALG00000010567	Transcript	ENSGALT00000017197.6	protein_coding	-	-	-	-	-	-	-	-	-	-	76474	-1	-	HGNC	HGNC:9778	-	-	-	P5	-	-	-	-
.	8:24472862-24472862	CTTT	upstream_gene_variant	MODIFIER	gga-mir-1562	ENSGALG00000025255	Transcript	ENSGALT00000042168.2	miRNA	-	-	-	-	-	-	-	-	-	-	43656	1	-	miRBase	-	-	-	-	-	-	-	-	-
.	8:24472862-24472862	CTTT	upstream_gene_variant	MODIFIER	EPS15	ENSGALG00000010543	Transcript	ENSGALT00000063191.2	protein_coding	-	-	-	-	-	-	-	-	-	-	18881	-1	-	EntrezGene	-	-	-	-	A2	-	-	-	-
.	8:24472862-24472862	CTTT	downstream_gene_variant	MODIFIER	RAB3B	ENSGALG00000010567	Transcript	ENSGALT00000091019.1	protein_coding	-	-	-	-	-	-	-	-	-	-	76465	-1	-	HGNC	HGNC:9778	-	-	-	A2	-	-	-	-
.	8:24472862-24472862	CTTT	downstream_gene_variant	MODIFIER	RAB3B	ENSGALG00000010567	Transcript	ENSGALT00000095176.1	protein_coding	-	-	-	-	-	-	-	-	-	-	76474	-1	-	HGNC	HGNC:9778	-	-	-	A2	-	-	-	-
.	8:24472862-24472862	CTTT	upstream_gene_variant	MODIFIER	-	ENSGALG00000047772	Transcript	ENSGALT00000095454.1	lncRNA	-	-	-	-	-	-	-	-	-	-	9462	-1	-	-	-	-	-	-	-	-	-	-	-
.	8:24472862-24472862	CTTT	downstream_gene_variant	MODIFIER	RAB3B	ENSGALG00000010567	Transcript	ENSGALT00000096165.1	protein_coding	-	-	-	-	-	-	-	-	-	-	76474	-1	-	HGNC	HGNC:9778	-	-	-	A2	-	-	-	-
.	8:24472862-24472862	CTTT	upstream_gene_variant	MODIFIER	OSBPL9	ENSGALG00000010555	Transcript	ENSGALT00000099639.1	protein_coding	-	-	-	-	-	-	-	-	-	-	643	1	-	HGNC	HGNC:16386	-	-	-	-	-	-	-	-
.	8:24472862-24472862	CTTT	intron_variant	MODIFIER	OSBPL9	ENSGALG00000010555	Transcript	ENSGALT00000100536.1	protein_coding	-	1/22	-	-	-	-	-	-	-	-	-	1	-	HGNC	HGNC:16386	-	-	-	P1	-	-	-	-
.	8:24472862-24472862	CTTT	downstream_gene_variant	MODIFIER	RAB3B	ENSGALG00000010567	Transcript	ENSGALT00000101979.1	protein_coding	-	-	-	-	-	-	-	-	-	-	76474	-1	-	HGNC	HGNC:9778	-	-	-	A2	-	-	-	-
.	8:24472862-24472862	CTTT	downstream_gene_variant	MODIFIER	RAB3B	ENSGALG00000010567	Transcript	ENSGALT00000104628.1	protein_coding	-	-	-	-	-	-	-	-	-	-	76476	-1	-	HGNC	HGNC:9778	-	-	-	A2	-	-	-	-
.	8:24472862-24472862	CTTT	upstream_gene_variant	MODIFIER	TTC39A	ENSGALG00000010540	Transcript	ENSGALT00000108347.1	protein_coding	-	-	-	-	-	-	-	-	-	-	74365	-1	-	HGNC	HGNC:18657	-	-	-	-	-	-	-	-

## Sheet: hexanal-protein_coding
Table S1G. List of annotated protein coding candidate genes for hexanal
SYMBOL	Gene	Feature_type	Feature	BIOTYPE
ARHGAP6	ENSGALG00000016602	Transcript	ENSGALT00000036617.4	protein_coding
CLCN4	ENSGALG00000016607	Transcript	ENSGALT00000026803.5	protein_coding
SHROOM2	ENSGALG00000030802	Transcript	ENSGALT00000056079.2	protein_coding
WWC3	ENSGALG00000034834	Transcript	ENSGALT00000074297.2	protein_coding
-	ENSGALG00000016475	Transcript	ENSGALT00000026579.5	protein_coding
LAPTM4A	ENSGALG00000016479	Transcript	ENSGALT00000026588.5	protein_coding
MATN3	ENSGALG00000016478	Transcript	ENSGALT00000036867.4	protein_coding
WDR35	ENSGALG00000016477	Transcript	ENSGALT00000036870.4	protein_coding
TTC32	ENSGALG00000016476	Transcript	ENSGALT00000046634.2	protein_coding
SDC1	ENSGALG00000016480	Transcript	ENSGALT00000026589.6	protein_coding
PUM2	ENSGALG00000016481	Transcript	ENSGALT00000026590.6	protein_coding
-	ENSGALG00000051739	Transcript	ENSGALT00000092281.1	protein_coding
PBX1	ENSGALG00000003429	Transcript	ENSGALT00000005426.5	protein_coding
LRRC52	ENSGALG00000003443	Transcript	ENSGALT00000005451.6	protein_coding
MGST3	ENSGALG00000003445	Transcript	ENSGALT00000005458.5	protein_coding
ALDH9A1	ENSGALG00000003495	Transcript	ENSGALT00000005530.6	protein_coding
NUF2	ENSGALG00000003438	Transcript	ENSGALT00000039783.4	protein_coding
TMCO1	ENSGALG00000033460	Transcript	ENSGALT00000088539.2	protein_coding
UCK2	ENSGALG00000003510	Transcript	ENSGALT00000005552.5	protein_coding
DARS2	ENSGALG00000023749	Transcript	ENSGALT00000005721.6	protein_coding
KLHL20	ENSGALG00000036931	Transcript	ENSGALT00000078291.2	protein_coding
CENPL	ENSGALG00000038411	Transcript	ENSGALT00000085107.2	protein_coding
VANGL1	ENSGALG00000015025	Transcript	ENSGALT00000024232.6	protein_coding
-	ENSGALG00000015059	Transcript	ENSGALT00000024296.5	protein_coding
TMEM39A	ENSGALG00000015073	Transcript	ENSGALT00000024306.6	protein_coding
CASQ2	ENSGALG00000015018	Transcript	ENSGALT00000036952.4	protein_coding
NHLH2	ENSGALG00000033432	Transcript	ENSGALT00000063066.3	protein_coding
CHD1L	ENSGALG00000015038	Transcript	ENSGALT00000084781.2	protein_coding
ATG3	ENSGALG00000015204	Transcript	ENSGALT00000024530.5	protein_coding
SLC19A2	ENSGALG00000015218	Transcript	ENSGALT00000024560.7	protein_coding
CCDC181	ENSGALG00000015221	Transcript	ENSGALT00000024565.7	protein_coding
BLZF1	ENSGALG00000015225	Transcript	ENSGALT00000024570.6	protein_coding
NME7	ENSGALG00000015230	Transcript	ENSGALT00000024577.6	protein_coding
ATP1B1	ENSGALG00000015233	Transcript	ENSGALT00000036926.4	protein_coding
F5	ENSGALG00000029298	Transcript	ENSGALT00000051391.3	protein_coding
MID1	ENSGALG00000038504	Transcript	ENSGALT00000065715.2	protein_coding
TNFSF13B	ENSGALG00000016852	Transcript	ENSGALT00000027228.4	protein_coding
-	ENSGALG00000039979	Transcript	ENSGALT00000047452.2	protein_coding
-	ENSGALG00000035351	Transcript	ENSGALT00000054801.2	protein_coding
-	ENSGALG00000050039	Transcript	ENSGALT00000057177.2	protein_coding
-	ENSGALG00000043931	Transcript	ENSGALT00000090368.2	protein_coding
-	ENSGALG00000047336	Transcript	ENSGALT00000092105.1	protein_coding
-	ENSGALG00000054160	Transcript	ENSGALT00000093907.1	protein_coding
-	ENSGALG00000046920	Transcript	ENSGALT00000094350.1	protein_coding
-	ENSGALG00000053931	Transcript	ENSGALT00000094604.1	protein_coding
-	ENSGALG00000050195	Transcript	ENSGALT00000095207.1	protein_coding
-	ENSGALG00000048183	Transcript	ENSGALT00000096248.1	protein_coding
-	ENSGALG00000048127	Transcript	ENSGALT00000096608.1	protein_coding
-	ENSGALG00000050486	Transcript	ENSGALT00000098928.1	protein_coding
-	ENSGALG00000046771	Transcript	ENSGALT00000099852.1	protein_coding
-	ENSGALG00000049342	Transcript	ENSGALT00000102716.1	protein_coding
-	ENSGALG00000053432	Transcript	ENSGALT00000103611.1	protein_coding
-	ENSGALG00000054905	Transcript	ENSGALT00000104596.1	protein_coding
-	ENSGALG00000050730	Transcript	ENSGALT00000105367.1	protein_coding
-	ENSGALG00000053439	Transcript	ENSGALT00000108048.1	protein_coding
CADM1	ENSGALG00000014582	Transcript	ENSGALT00000057839.2	protein_coding
FCRL4	ENSGALG00000010507	Transcript	ENSGALT00000017111.5	protein_coding
GOLPH3L	ENSGALG00000014640	Transcript	ENSGALT00000023595.6	protein_coding
SYT11	ENSGALG00000014646	Transcript	ENSGALT00000023607.6	protein_coding
KIAA0907	ENSGALG00000014652	Transcript	ENSGALT00000023613.6	protein_coding
RPRD2	ENSGALG00000014656	Transcript	ENSGALT00000023620.6	protein_coding
RIT1	ENSGALG00000014647	Transcript	ENSGALT00000031431.5	protein_coding
PRPF3	ENSGALG00000028205	Transcript	ENSGALT00000040616.4	protein_coding
-	ENSGALG00000043416	Transcript	ENSGALT00000055356.2	protein_coding
HORMAD1	ENSGALG00000043021	Transcript	ENSGALT00000055524.3	protein_coding
ENSA	ENSGALG00000037480	Transcript	ENSGALT00000070613.2	protein_coding
APH1A	ENSGALG00000045163	Transcript	ENSGALT00000085887.2	protein_coding
MCL1	ENSGALG00000044383	Transcript	ENSGALT00000086530.2	protein_coding
MRPS21	ENSGALG00000052471	Transcript	ENSGALT00000091143.1	protein_coding
-	ENSGALG00000053884	Transcript	ENSGALT00000091186.1	protein_coding
-	ENSGALG00000053391	Transcript	ENSGALT00000100001.1	protein_coding
-	ENSGALG00000053641	Transcript	ENSGALT00000106655.1	protein_coding
-	ENSGALG00000031427	Transcript	ENSGALT00000049552.3	protein_coding
RGS7	ENSGALG00000039772	Transcript	ENSGALT00000051889.3	protein_coding
GREM2	ENSGALG00000055021	Transcript	ENSGALT00000091095.1	protein_coding
FAM135A	ENSGALG00000015969	Transcript	ENSGALT00000025731.6	protein_coding
COL9A1	ENSGALG00000015970	Transcript	ENSGALT00000037052.3	protein_coding
-	ENSGALG00000043584	Transcript	ENSGALT00000061315.3	protein_coding
-	ENSGALG00000047605	Transcript	ENSGALT00000098236.1	protein_coding
-	ENSGALG00000054028	Transcript	ENSGALT00000105305.1	protein_coding
-	ENSGALG00000016483	Transcript	ENSGALT00000026593.5	protein_coding
RGS8	ENSGALG00000026263	Transcript	ENSGALT00000042774.3	protein_coding
TTC39A	ENSGALG00000010540	Transcript	ENSGALT00000017155.7	protein_coding
EPS15	ENSGALG00000010543	Transcript	ENSGALT00000017160.5	protein_coding
OSBPL9	ENSGALG00000010555	Transcript	ENSGALT00000017177.7	protein_coding
NRDC	ENSGALG00000010565	Transcript	ENSGALT00000017192.5	protein_coding
RAB3B	ENSGALG00000010567	Transcript	ENSGALT00000017197.6	protein_coding

## Sheet: snp.heptanal
Table S1H. Annotated genes nearest to or harboring suggestive SNPs for heptanal
#Uploaded_variation	Location	Allele	Consequence	IMPACT	SYMBOL	Gene	Feature_type	Feature	BIOTYPE	EXON	INTRON	HGVSc	HGVSp	cDNA_position	CDS_position	Protein_position	Amino_acids	Codons	Existing_variation	DISTANCE	STRAND	FLAGS	SYMBOL_SOURCE	HGNC_ID	MANE_SELECT	MANE_PLUS_CLINICAL	TSL	APPRIS	SIFT	CLIN_SIG	SOMATIC	PHENO
.	28:3615424-3615424	T	intron_variant	MODIFIER	MAU2	ENSGALG00000002969	Transcript	ENSGALT00000004696.6	protein_coding	-	6/19	-	-	-	-	-	-	-	rs741794195	-	-1	-	HGNC	HGNC:29140	-	-	-	A2	-	-	-	-
.	28:3615424-3615424	T	upstream_gene_variant	MODIFIER	BORCS8	ENSGALG00000014581	Transcript	ENSGALT00000023513.7	protein_coding	-	-	-	-	-	-	-	-	-	rs741794195	56923	1	-	EntrezGene	-	-	-	-	P1	-	-	-	-
.	28:3615424-3615424	T	upstream_gene_variant	MODIFIER	gga-mir-9-1	ENSGALG00000021722	Transcript	ENSGALT00000035264.2	miRNA	-	-	-	-	-	-	-	-	-	rs741794195	92964	1	-	miRBase	-	-	-	-	-	-	-	-	-
.	28:3615424-3615424	T	upstream_gene_variant	MODIFIER	-	ENSGALG00000021884	Transcript	ENSGALT00000035428.5	lncRNA	-	-	-	-	-	-	-	-	-	rs741794195	80802	-1	-	-	-	-	-	-	-	-	-	-	-
.	28:3615424-3615424	T	upstream_gene_variant	MODIFIER	gga-mir-1621	ENSGALG00000025443	Transcript	ENSGALT00000042356.2	miRNA	-	-	-	-	-	-	-	-	-	rs741794195	90057	1	-	miRBase	-	-	-	-	-	-	-	-	-
.	28:3615424-3615424	T	upstream_gene_variant	MODIFIER	-	ENSGALG00000025492	Transcript	ENSGALT00000042405.2	miRNA	-	-	-	-	-	-	-	-	-	rs741794195	91358	1	-	-	-	-	-	-	-	-	-	-	-
.	28:3615424-3615424	T	upstream_gene_variant	MODIFIER	NR2C2AP	ENSGALG00000027375	Transcript	ENSGALT00000043074.3	protein_coding	-	-	-	-	-	-	-	-	-	rs741794195	49915	1	-	HGNC	HGNC:30763	-	-	-	P1	-	-	-	-
.	28:3615424-3615424	T	downstream_gene_variant	MODIFIER	-	ENSGALG00000025766	Transcript	ENSGALT00000043209.4	pseudogene	-	-	-	-	-	-	-	-	-	rs741794195	65822	-1	-	-	-	-	-	-	-	-	-	-	-
.	28:3615424-3615424	T	upstream_gene_variant	MODIFIER	TM6SF2	ENSGALG00000029015	Transcript	ENSGALT00000043622.4	protein_coding	-	-	-	-	-	-	-	-	-	rs741794195	23558	1	-	HGNC	HGNC:11861	-	-	-	P1	-	-	-	-
.	28:3615424-3615424	T	upstream_gene_variant	MODIFIER	ANO8	ENSGALG00000034615	Transcript	ENSGALT00000046530.2	protein_coding	-	-	-	-	-	-	-	-	-	rs741794195	92258	-1	-	HGNC	HGNC:29329	-	-	-	P5	-	-	-	-
.	28:3615424-3615424	T	intron_variant	MODIFIER	MAU2	ENSGALG00000002969	Transcript	ENSGALT00000057618.2	protein_coding	-	5/18	-	-	-	-	-	-	-	rs741794195	-	-1	-	HGNC	HGNC:29140	-	-	-	P5	-	-	-	-
.	28:3615424-3615424	T	upstream_gene_variant	MODIFIER	CILP2	ENSGALG00000037011	Transcript	ENSGALT00000058548.2	protein_coding	-	-	-	-	-	-	-	-	-	rs741794195	70553	-1	-	HGNC	HGNC:24213	-	-	-	P1	-	-	-	-
.	28:3615424-3615424	T	upstream_gene_variant	MODIFIER	-	ENSGALG00000041897	Transcript	ENSGALT00000060904.2	protein_coding	-	-	-	-	-	-	-	-	-	rs741794195	59907	-1	-	-	-	-	-	-	P1	-	-	-	-
.	28:3615424-3615424	T	upstream_gene_variant	MODIFIER	SUGP1	ENSGALG00000042132	Transcript	ENSGALT00000061706.2	protein_coding	-	-	-	-	-	-	-	-	-	rs741794195	3215	1	-	EntrezGene	-	-	-	-	A2	-	-	-	-
.	28:3615424-3615424	T	upstream_gene_variant	MODIFIER	GATAD2A	ENSGALG00000042900	Transcript	ENSGALT00000064129.2	protein_coding	-	-	-	-	-	-	-	-	-	rs741794195	31597	-1	-	EntrezGene	-	-	-	-	A2	-	-	-	-
.	28:3615424-3615424	T	upstream_gene_variant	MODIFIER	HAPLN4	ENSGALG00000026563	Transcript	ENSGALT00000065210.2	protein_coding	-	-	-	-	-	-	-	-	-	rs741794195	26286	1	-	HGNC	HGNC:31357	-	-	-	P1	-	-	-	-
.	28:3615424-3615424	T	downstream_gene_variant	MODIFIER	RFXANK	ENSGALG00000037261	Transcript	ENSGALT00000066524.2	protein_coding	-	-	-	-	-	-	-	-	-	rs741794195	51819	-1	-	EntrezGene	-	-	-	-	P1	-	-	-	-
.	28:3615424-3615424	T	upstream_gene_variant	MODIFIER	NDUFA13	ENSGALG00000039212	Transcript	ENSGALT00000068197.2	protein_coding	-	-	-	-	-	-	-	-	-	rs741794195	60323	-1	-	HGNC	HGNC:17194	-	-	-	P1	-	-	-	-
.	28:3615424-3615424	T	upstream_gene_variant	MODIFIER	BORCS8	ENSGALG00000014581	Transcript	ENSGALT00000069337.3	protein_coding	-	-	-	-	-	-	-	-	-	rs741794195	56907	1	-	EntrezGene	-	-	-	-	-	-	-	-	-
.	28:3615424-3615424	T	upstream_gene_variant	MODIFIER	-	ENSGALG00000037558	Transcript	ENSGALT00000071323.2	protein_coding	-	-	-	-	-	-	-	-	-	rs741794195	78012	1	-	-	-	-	-	-	A2	-	-	-	-
.	28:3615424-3615424	T	downstream_gene_variant	MODIFIER	NCAN	ENSGALG00000036484	Transcript	ENSGALT00000073289.2	protein_coding	-	-	-	-	-	-	-	-	-	rs741794195	31028	-1	-	EntrezGene	-	-	-	-	A2	-	-	-	-
.	28:3615424-3615424	T	upstream_gene_variant	MODIFIER	GATAD2A	ENSGALG00000042900	Transcript	ENSGALT00000074088.2	protein_coding	-	-	-	-	-	-	-	-	-	rs741794195	13943	-1	-	EntrezGene	-	-	-	-	A2	-	-	-	-
.	28:3615424-3615424	T	downstream_gene_variant	MODIFIER	GTPBP3	ENSGALG00000037256	Transcript	ENSGALT00000074600.2	protein_coding	-	-	-	-	-	-	-	-	-	rs741794195	87972	1	-	HGNC	HGNC:14880	-	-	-	P1	-	-	-	-
.	28:3615424-3615424	T	upstream_gene_variant	MODIFIER	GATAD2A	ENSGALG00000042900	Transcript	ENSGALT00000078148.2	protein_coding	-	-	-	-	-	-	-	-	-	rs741794195	31597	-1	-	EntrezGene	-	-	-	-	P5	-	-	-	-
.	28:3615424-3615424	T	upstream_gene_variant	MODIFIER	ANO8	ENSGALG00000034615	Transcript	ENSGALT00000081842.3	protein_coding	-	-	-	-	-	-	-	-	-	rs741794195	92258	-1	-	HGNC	HGNC:29329	-	-	-	A2	-	-	-	-
.	28:3615424-3615424	T	upstream_gene_variant	MODIFIER	-	ENSGALG00000045684	Transcript	ENSGALT00000086440.2	protein_coding	-	-	-	-	-	-	-	-	-	rs741794195	84474	-1	-	-	-	-	-	-	P1	-	-	-	-
.	28:3615424-3615424	T	upstream_gene_variant	MODIFIER	ANO8	ENSGALG00000034615	Transcript	ENSGALT00000089186.2	protein_coding	-	-	-	-	-	-	-	-	-	rs741794195	92258	-1	-	HGNC	HGNC:29329	-	-	-	A2	-	-	-	-
.	28:3615424-3615424	T	upstream_gene_variant	MODIFIER	-	ENSGALG00000052514	Transcript	ENSGALT00000092556.1	lncRNA	-	-	-	-	-	-	-	-	-	rs741794195	79126	-1	-	-	-	-	-	-	-	-	-	-	-
.	28:3615424-3615424	T	upstream_gene_variant	MODIFIER	SUGP1	ENSGALG00000042132	Transcript	ENSGALT00000098647.1	protein_coding	-	-	-	-	-	-	-	-	-	rs741794195	3261	1	-	EntrezGene	-	-	-	-	-	-	-	-	-
.	28:3615424-3615424	T	upstream_gene_variant	MODIFIER	GATAD2A	ENSGALG00000042900	Transcript	ENSGALT00000099291.1	protein_coding	-	-	-	-	-	-	-	-	-	rs741794195	31597	-1	-	EntrezGene	-	-	-	-	A2	-	-	-	-
.	28:3615424-3615424	T	upstream_gene_variant	MODIFIER	SUGP1	ENSGALG00000042132	Transcript	ENSGALT00000099795.1	protein_coding	-	-	-	-	-	-	-	-	-	rs741794195	3261	1	-	EntrezGene	-	-	-	-	A2	-	-	-	-
.	28:3615424-3615424	T	upstream_gene_variant	MODIFIER	-	ENSGALG00000037558	Transcript	ENSGALT00000100156.1	protein_coding	-	-	-	-	-	-	-	-	-	rs741794195	72584	1	-	-	-	-	-	-	P5	-	-	-	-
.	28:3615424-3615424	T	upstream_gene_variant	MODIFIER	SUGP1	ENSGALG00000042132	Transcript	ENSGALT00000102637.1	protein_coding	-	-	-	-	-	-	-	-	-	rs741794195	3237	1	-	EntrezGene	-	-	-	-	P5	-	-	-	-
.	28:3615424-3615424	T	downstream_gene_variant	MODIFIER	NCAN	ENSGALG00000036484	Transcript	ENSGALT00000105108.1	protein_coding	-	-	-	-	-	-	-	-	-	rs741794195	31028	-1	-	EntrezGene	-	-	-	-	P5	-	-	-	-
.	6:22369729-22369729	T	upstream_gene_variant	MODIFIER	-	ENSGALG00000006989	Transcript	ENSGALT00000011320.6	protein_coding	-	-	-	-	-	-	-	-	-	-	2352	1	-	-	-	-	-	-	P1	-	-	-	-
.	6:22369729-22369729	T	upstream_gene_variant	MODIFIER	gga-mir-202	ENSGALG00000021772	Transcript	ENSGALT00000035314.2	miRNA	-	-	-	-	-	-	-	-	-	-	86376	1	-	miRBase	-	-	-	-	-	-	-	-	-
.	6:22369729-22369729	T	downstream_gene_variant	MODIFIER	-	ENSGALG00000047392	Transcript	ENSGALT00000091440.1	lncRNA	-	-	-	-	-	-	-	-	-	-	39005	1	-	-	-	-	-	-	-	-	-	-	-
.	6:22369729-22369729	T	upstream_gene_variant	MODIFIER	-	ENSGALG00000006989	Transcript	ENSGALT00000100499.1	protein_coding	-	-	-	-	-	-	-	-	-	-	2675	1	-	-	-	-	-	-	P1	-	-	-	-
.	6:22369729-22369729	T	intron_variant,non_coding_transcript_variant	MODIFIER	-	ENSGALG00000054558	Transcript	ENSGALT00000103551.1	lncRNA	-	11/12	-	-	-	-	-	-	-	-	-	-1	-	-	-	-	-	-	-	-	-	-	-
.	6:22369729-22369729	T	downstream_gene_variant	MODIFIER	-	ENSGALG00000053508	Transcript	ENSGALT00000104639.1	lncRNA	-	-	-	-	-	-	-	-	-	-	47808	1	-	-	-	-	-	-	-	-	-	-	-
.	6:22369729-22369729	T	upstream_gene_variant	MODIFIER	-	ENSGALG00000006989	Transcript	ENSGALT00000105717.1	protein_coding	-	-	-	-	-	-	-	-	-	-	44993	1	-	-	-	-	-	-	P1	-	-	-	-

## Sheet: indel.heptanal
Table S1I. Annotated genes nearest to or harboring suggestive INDELs for heptanal
#Uploaded_variation	Location	Allele	Consequence	IMPACT	SYMBOL	Gene	Feature_type	Feature	BIOTYPE	EXON	INTRON	HGVSc	HGVSp	cDNA_position	CDS_position	Protein_position	Amino_acids	Codons	Existing_variation	DISTANCE	STRAND	FLAGS	SYMBOL_SOURCE	HGNC_ID	MANE_SELECT	MANE_PLUS_CLINICAL	TSL	APPRIS	SIFT	CLIN_SIG	SOMATIC	PHENO
.	3:21838312-21838312	G	intron_variant	MODIFIER	ANGEL2	ENSGALG00000009802	Transcript	ENSGALT00000015943.6	protein_coding	-	8/8	-	-	-	-	-	-	-	-	-	1	-	EntrezGene	-	-	-	-	P5	-	-	-	-
.	3:21838312-21838312	G	downstream_gene_variant	MODIFIER	FLVCR1	ENSGALG00000009807	Transcript	ENSGALT00000015952.6	protein_coding	-	-	-	-	-	-	-	-	-	-	35015	-1	-	HGNC	HGNC:24682	-	-	-	P1	-	-	-	-
.	3:21838312-21838312	G	downstream_gene_variant	MODIFIER	TATDN3	ENSGALG00000009811	Transcript	ENSGALT00000031933.5	protein_coding	-	-	-	-	-	-	-	-	-	-	46389	-1	-	HGNC	HGNC:27010	-	-	-	-	-	-	-	-
.	3:21838312-21838312	G	downstream_gene_variant	MODIFIER	VASH2	ENSGALG00000020067	Transcript	ENSGALT00000031934.6	protein_coding	-	-	-	-	-	-	-	-	-	-	4534	-1	-	HGNC	HGNC:25723	-	-	-	A2	-	-	-	-
.	3:21838312-21838312	G	upstream_gene_variant	MODIFIER	RPS6KC1	ENSGALG00000009796	Transcript	ENSGALT00000031937.5	protein_coding	-	-	-	-	-	-	-	-	-	-	19562	-1	-	HGNC	HGNC:10439	-	-	-	A2	-	-	-	-
.	3:21838312-21838312	G	upstream_gene_variant	MODIFIER	NSL1	ENSGALG00000009814	Transcript	ENSGALT00000038479.2	protein_coding	-	-	-	-	-	-	-	-	-	-	61436	1	-	EntrezGene	-	-	-	-	P1	-	-	-	-
.	3:21838312-21838312	G	intron_variant	MODIFIER	ANGEL2	ENSGALG00000009802	Transcript	ENSGALT00000071187.2	protein_coding	-	9/9	-	-	-	-	-	-	-	-	-	1	-	EntrezGene	-	-	-	-	A2	-	-	-	-
.	3:21838312-21838312	G	intron_variant	MODIFIER	ANGEL2	ENSGALG00000009802	Transcript	ENSGALT00000083315.2	protein_coding	-	8/8	-	-	-	-	-	-	-	-	-	1	-	EntrezGene	-	-	-	-	A2	-	-	-	-
.	3:21838312-21838312	G	downstream_gene_variant	MODIFIER	TATDN3	ENSGALG00000009811	Transcript	ENSGALT00000089326.2	protein_coding	-	-	-	-	-	-	-	-	-	-	55514	-1	-	HGNC	HGNC:27010	-	-	-	P1	-	-	-	-
.	3:21838312-21838312	G	upstream_gene_variant	MODIFIER	RPS6KC1	ENSGALG00000009796	Transcript	ENSGALT00000091373.1	protein_coding	-	-	-	-	-	-	-	-	-	-	14331	-1	-	HGNC	HGNC:10439	-	-	-	P5	-	-	-	-
.	3:21838312-21838312	G	upstream_gene_variant	MODIFIER	RPS6KC1	ENSGALG00000009796	Transcript	ENSGALT00000093547.1	protein_coding	-	-	-	-	-	-	-	-	-	-	19701	-1	-	HGNC	HGNC:10439	-	-	-	A2	-	-	-	-
.	3:21838312-21838312	G	upstream_gene_variant	MODIFIER	RPS6KC1	ENSGALG00000009796	Transcript	ENSGALT00000094100.1	protein_coding	-	-	-	-	-	-	-	-	-	-	19701	-1	-	HGNC	HGNC:10439	-	-	-	A2	-	-	-	-
.	3:21838312-21838312	G	downstream_gene_variant	MODIFIER	VASH2	ENSGALG00000020067	Transcript	ENSGALT00000097624.1	protein_coding	-	-	-	-	-	-	-	-	-	-	4534	-1	-	HGNC	HGNC:25723	-	-	-	P5	-	-	-	-
.	3:21838312-21838312	G	upstream_gene_variant	MODIFIER	BATF3	ENSGALG00000052425	Transcript	ENSGALT00000098497.1	protein_coding	-	-	-	-	-	-	-	-	-	-	76841	1	-	HGNC	HGNC:28915	-	-	-	P1	-	-	-	-
.	3:21838312-21838312	G	downstream_gene_variant	MODIFIER	TATDN3	ENSGALG00000009811	Transcript	ENSGALT00000107041.1	protein_coding	-	-	-	-	-	-	-	-	-	-	48560	-1	-	HGNC	HGNC:27010	-	-	-	-	-	-	-	-

## Sheet: heptanal-protein_coding
Table S1J. List of annotated protein coding candidate genes for heptanal
SYMBOL	Gene	Feature_type	Feature	BIOTYPE
MAU2	ENSGALG00000002969	Transcript	ENSGALT00000004696.6	protein_coding
BORCS8	ENSGALG00000014581	Transcript	ENSGALT00000023513.7	protein_coding
NR2C2AP	ENSGALG00000027375	Transcript	ENSGALT00000043074.3	protein_coding
TM6SF2	ENSGALG00000029015	Transcript	ENSGALT00000043622.4	protein_coding
ANO8	ENSGALG00000034615	Transcript	ENSGALT00000046530.2	protein_coding
CILP2	ENSGALG00000037011	Transcript	ENSGALT00000058548.2	protein_coding
-	ENSGALG00000041897	Transcript	ENSGALT00000060904.2	protein_coding
SUGP1	ENSGALG00000042132	Transcript	ENSGALT00000061706.2	protein_coding
GATAD2A	ENSGALG00000042900	Transcript	ENSGALT00000064129.2	protein_coding
HAPLN4	ENSGALG00000026563	Transcript	ENSGALT00000065210.2	protein_coding
RFXANK	ENSGALG00000037261	Transcript	ENSGALT00000066524.2	protein_coding
NDUFA13	ENSGALG00000039212	Transcript	ENSGALT00000068197.2	protein_coding
-	ENSGALG00000037558	Transcript	ENSGALT00000071323.2	protein_coding
NCAN	ENSGALG00000036484	Transcript	ENSGALT00000073289.2	protein_coding
GTPBP3	ENSGALG00000037256	Transcript	ENSGALT00000074600.2	protein_coding
-	ENSGALG00000045684	Transcript	ENSGALT00000086440.2	protein_coding
-	ENSGALG00000006989	Transcript	ENSGALT00000011320.6	protein_coding
ANGEL2	ENSGALG00000009802	Transcript	ENSGALT00000015943.6	protein_coding
FLVCR1	ENSGALG00000009807	Transcript	ENSGALT00000015952.6	protein_coding
TATDN3	ENSGALG00000009811	Transcript	ENSGALT00000031933.5	protein_coding
VASH2	ENSGALG00000020067	Transcript	ENSGALT00000031934.6	protein_coding
RPS6KC1	ENSGALG00000009796	Transcript	ENSGALT00000031937.5	protein_coding
NSL1	ENSGALG00000009814	Transcript	ENSGALT00000038479.2	protein_coding
BATF3	ENSGALG00000052425	Transcript	ENSGALT00000098497.1	protein_coding

[truncated: 20 more sheets: snp.benzaldehyde, indel.benzaldehyde, benzaldehyde-protein_coding, snp.(E,E)-2,4-nonadienal, indel.2,4-nonadienal,(E,E)-, (E,E)-2,4-nonadienal_protein, indel.octanal, octanal-protein_coding, snp.(E)-2-decenal, indel.(E)-2-decenal, (E)-2-decenal-protein_coding, snp.nonanal, indel.nonanal, nonanal-protein_coding, snp.decanal, indel.decanal, decanal-protein_coding, snp.octadecanal, indel.octadecanal, octadecanal-protein_coding]
